# Supplementary material for: Widespread introgression of mountain hare genes into Fennoscandian brown hare populations
Source: PLoS One. 2018 Jan 25;13(1):e0191790. doi: 10.1371/journal.pone.0191790 (PMC5784980; doi:10.1371/journal.pone.0191790)
Supplement: S1 File — (XLSX) [file pone.0191790.s001.xlsx]

## Sheet: Sheet1
probeset_id	Flank	Allele A	Allele B		Polymorphic SNPs in L. timidus and L. europaeus
AX-146982140	ATGTAAATTTGGTTGAGAACTGAAATAGTATTGAA[A/G]ATTAGATGAGAAAACCAAATGAAAATTCCCTACCT	A	G
AX-146982155	TGGTCAAAATGCAACACAGATGCTCCTCCTCCTTC[C/T]GATTCAAGGAGATAAGTACTAATGGAAATCTATAT	T	C
AX-146982169	CATTTGTGAATACAATATGATTCACCATAAATCAG[C/T]GTAATTTACAAGTTACAGAGAATCTGCTCCCACAA	T	C
AX-146982184	ATTAGGAATATGAAACATTAAGGCATAATTAAGCT[A/G]CTGAATCGCTCTAAATTTGTCCTGAATTTTCTTAG	A	G
AX-146982206	GTGTTTCTGTTATCCTTAACAAATCACAAAAGCTC[C/T]GAGCTGGTGGGAAAGAGTTACCAAGCTTGGACTTC	T	C
AX-146982212	AGAAATACAAGTTAAATGTTGAACAAGACGACTCT[A/G]GAAGTCAGCCTCGGACATTATTTTCTGCCGTCAGT	A	G
AX-146982222	TTTTTCCTTAATCTGATTCTGCATTCATTTTTACC[A/G]TCTACTGGGGATTAGTGTGTTCTATTATTCATGCT	A	G
AX-146982333	TCCCCGTTCTGTCCTTGCCAAATGTGCCATACGTC[A/G]CAGACGTACATATATTCCGCGTGAATTTCCCTAAT	A	G
AX-146982337	GACACAAAAAGTTGCTCATAGCACCCTCCATCAGA[A/G]TAG	A	G
AX-146982344	CCAAGTCAAATCTGCACTGATTTCCTTGCGGACCC[A/G]CGTACCTCTGACTAACTTAAAGAATTGAGCTGGGA	A	G
AX-146982351	AGGTGATTGGTATGTTAATTAAAGGTGACCTCAGC[A/G]CTCTTAATATTAACCTCCTGATTTTCTCCAGTGTT	A	G
AX-146982386	CCAAGGATCCTGTGTTGTTCAAGAACTTTTGGTTC[C/T]GCTGACCTATAGCTTCTCCTACCATCGTGGGTCAA	T	C
AX-146982387	ATGTCATTGATTAACGCTGCTTCAGCTATTCCTCA[C/T]GTGTCACTTGCTTACCAGGGAAACAGATTCTAACT	T	C
AX-146982395	AAAAAAAAGACGTTCGATTTTAGTTTAGACTTCGT[C/T]AACTTTTAGTCGCTAACAGCATCATTCAAGCCAAT	T	C
AX-146982454	CCCGAGAAAGGATGTAAGACAATCCAATTCCACCC[A/G]GCTCGCTAATTAGAATTCCAGGAGTCCAGGGACAG	A	G
AX-146982491	ATTTTACATATTGCTTGCCACTCAACATGTTACCT[A/G]GTTTACTCAGTTAATTTCCTGTGAATGTAATTAGT	A	G
AX-146982504	TGTGTGAGAAACAGAATTGCTCACAGGACTATGTC[C/T]TCAAGTGACAGGGTAGGCACTATGTTGTGTTTTCA	T	C
AX-146982544	TCTGGAAATTGGCTGGAGTTCTATTATTCTCAGCT[C/T]AGAGCAATCAGTGAAGAGGCCTCAAGTACAGAGAC	T	C
AX-146982562	TGAGAGTCTGTGTGGCAGAATTCTCTCTGACACTT[A/G]CTTTCATTATCACATACAGAGATGTTCGGCCCAAA	A	G
AX-146982571	GCCAGTCAGTCTTTTTCAGTATTATTTCTATGGGT[A/G]TTTTGATGCATGTATTATACCCTAAAGGAACATAA	A	G
AX-146982600	TATGATTTTTGTGGGACAGATGAAAAGAAAATCTC[C/T]AGTTTTAGCAGCCAACTGCTTAATGTCAGACAGAT	T	C
AX-146982695	GCCTTCCTACCTGGTGTGTGTGCCAGGGTCTGCTC[A/G]TGGTGACAGGTGTTGAAATTCAGCTGCTAATTTCC	A	G
AX-146982703	AGATTGTAGTACAGATAGGTGTAAAAGGGTGGCTC[A/G]GCTGAGACTAGAATATGACAACTCTGAGGTTAAGC	A	G
AX-146982719	TTTGGGCAGAAAAACACAAAGTCCCATTTGAGTTC[A/G]AGGCTCTGCAATGTGAAGCAAGTGCACTTTGAGCT	A	G
AX-146982720	TTATTGCTTAACTCCATGGTCACATTAGAATCTTC[A/G]TAGCTGTTTTGATTCTTTTCTTGAGTTTCAATTCA	A	G
AX-146982762	TCCTCCTCCTGCAGTGAGTAACGGTGCATGATACA[A/G]TATGGAGCCACCACGTGGGGAGAGCCTGCATTGTG	A	G
AX-146982769	CCTCTGCGAGACGACACACTAATTACAGTGCTTCT[A/G]CCCCAGGGAACTCACACATGCAAACCATTATGTAA	A	G
AX-146982776	GGAAACTGTGTGCCAGGGGACTTAACCCCAAACAG[C/T]AGGAAATTCTTCGAGCTTGACAGTAGCCTAAACAC	T	C
AX-146982784	GTGGGTTGGGATGGCTTCTACTTCCGAAAGAGAGA[C/T]GACAGAGGCACGGTTAGTGATTCTTTAAGGTGGAG	T	C
AX-146982863	TGTCAAGAAAAAATTAATATCAGAACTTTAATCAC[A/G]GAATTCACATTTGGCAATGGGTCTTGGCAGAAAGC	A	G
AX-146982886	GAATGATCTCTATGTCTGAAACATACTGAGTATAC[A/G]GTACTTACGACAGCCTGCCTCATCGGAGTTGTCAC	A	G
AX-146982930	ACAGACAAAATGGGGAGGGGTAAATTTGTTTTTAT[C/T]GTCTGAGCGCTGTGGGCCAGGAAGACAGAGCAGTA	T	C
AX-146982949	TTGTGTTCTTCATTACTTGCTTTCCTTAACCTTCC[A/G]CAACGTGAAAAACTAATGTTCGGCAAATTAGAGAG	A	G
AX-146982956	CTTCAGATGCACTATTGATTTTCATTATCTCCACG[A/G]TCTCCATCACTGAATTCCCTGCAAACATCTCCCAA	A	G
AX-146982959	CCAAGGTTGTCTGGAGCAGTAACAAACATCTCTAT[A/G]TTGGTAATTGGAGGCCAGAATGGTACCATATTGTA	A	G
AX-146982972	TCTATGGACTGCAAAGCTGTAGACAAATGTTAGTC[A/G]TTAGCGTTATTCAGGGGCGAGATGCACAGCAGCTC	A	G
AX-146982979	CTGTTCTTAAGATACAGAAATGAAAAGATGGGTGA[C/T]TTAATAAAAAAAATTGGAGGTTTCACTGGTCTTAT	T	C
AX-146983001	AAATGCCCTGAAGCCTGCTTTGTGCACGTTTAGGA[A/G]CCCTGTTCTTGGCATGTGTTATCACAGTCACCATC	A	G
AX-146983005	TGATATTTCTACAAAAGATGACAACCTGCCAACAC[A/G]GAATAACTTGTGAATGCAAATATTGCTTGCTTCAT	A	G
AX-146983032	ACTCATATGAAAATTAGGGCTGGGTGGACCTCAGA[C/T]GGGGAAGGGGCTGAATGCAGTAGGAGCTGACTCCC	T	C
AX-146983037	GTTTTAAGAGACACTAGATGGCAGTAAAACCCAGA[C/T]GGTGCCCAAGGCTCCAGTGGCTTAAATGCAAACAG	T	C
AX-146983076	CTGTTTTGTCTCCAAGTGCATGCATTACACAGCCC[A/G]TCTTTTTCCACATTTTCTTTTTGCTCACTGTTTTC	A	G
AX-146983096	CCCTCAGGCCAGGTAAGTCTCCAGGGAGGTGTCTC[A/G]TTGACCTCCAAGCTCAGCCAAGCAACTGATACCTG	A	G
AX-146983108	CCAAACGCCCACAGAGCCGAGATCCTAATGCGCTT[C/T]GCAGTCTCCCAGAAAAACAGATGCAACCCTGAGCA	T	C
AX-146983137	AGAGTTAGAAGAAGACCACAGCAGAGGGCAAGTTC[A/G]GCTAATGAGTTCCCATAGCAAGAGGCTCCTGCTTA	A	G
AX-146983142	CCTGGGTGACATAATTCTTTGCGGCTCTGTAACTC[A/G]CTGGCGTCCTCATCAGTGCCTGTGCACTGGACAGT	A	G
AX-146983150	AGAGGGATGTCACAGAAGTCAACACTTTTGTCATT[A/G]TCCATTGAGCTGAATTTGAGATTCCTAAGAAGGTT	A	G
AX-146983154	AAAACGCTTACAGCAAATTTACACATTTCCTTAGC[A/G]TCTGCAAATTCAGCAGTTTCTATTTGACATCCTCT	A	G
AX-146983176	CAATAACTTCAGGCTTCCCAGGAGGATCTAAAACC[A/G]AAAGAGGTATTCTCAGCATTTATCATAATAGCAGA	A	G
AX-146983178	TTCTGTACATTTGTTTTTTGCTATAGATAGCTGTG[C/T]GTGCATACAATATATAAAGACTCTTAGCATAGATT	T	C
AX-146983184	ATGAAACAAAAGCCAGTAGGTGGGCTAATAGCTGC[A/G]TTTAACCCTTTCACTGCCGCACGTTCCTATCAATG	A	G
AX-146983242	TAGCCAAAATATCTACAAGGTGCAGCCTTTCACGG[A/G]GGCCATATTTGTGGGCAGGGAGCACAGAAGTCTGT	A	G
AX-146983451	TAGCTCTGGACCAAGCCCGTCCTTTGTCTCTGTGT[A/G]GAGAAGATGAATTTGTTTTCTGATGTGTTTTCCTC	A	G
AX-146983464	GCCACATCTGAGCACACAGCTGGGCATAGGCTGAT[C/T]GACTGCATTAGGACAGGAAAGCCAGCGGAGATTCT	T	C
AX-146983469	GATAGGGATGGGGCTAGCTCTGCAGATGTCGCTGC[C/T]ACCACCCCTGTCAATTTTGCCCATCACAGGATCTT	T	C
AX-146983487	CAGAATCCGCCAACGGCTCACGCAGAGACCCAGGC[A/G]GAGGCCGAGAAATGAGGCTTCTTCCTTCTCTTGGA	A	G
AX-146983500	GATCGTCTTCTGTCTGCCTTGGTGGGGACGACGTA[A/G]GAGAC	A	G
AX-146983530	TCAGGTTGGCTGGAGCTACTGAGTAGCCCCATGAA[C/T]GAATGAAGTCCGCACGTGTGCCCGCTGGGATGTGG	T	C
AX-146983576	AA[C/T]TTGATATTATTACCAGTTACCTGCTACAAGGCAGC	T	C
AX-146983627	GAAGTGCCAGCTCTCCCAGCAGGTGCATCCTCCAC[C/T]GTCTAAGATAGGAACCGGGTGACCCCCTCCATGGC	T	C
AX-146983638	TGGACAGTGTAGACACTGAAGACACGCACGTGGCC[C/T]TTCCCCAAGTGACCTTTCACCCCGCCCCTCCCCCG	T	C
AX-146983659	CCCCACTCGTGCTTCCTGCCACGCGAGAGCCCGCG[C/T]GAAGGCAGCACCGTCTTCCCGCACCGTCAACCTCT	T	C
AX-146983674	GCCAAGGTAGCAAGGCAGCTGGCAGGCCGGTCGGT[C/T]GCAGGAGGCAATCTCGGCCAGGGCTGCAGACATGC	T	C
AX-146983701	GTTGGACTGCAGCTCCACATCAGGCTTGGGGCAAC[A/G]TGCAGGTCTCCTGGCCCTCAGCCCACTGTCCCCTC	A	G
AX-146983713	GCC[C/T]GGGCAGCGTCCACAGCGTCAAACACCAGAGTCCCA	T	C
AX-146983720	ATGAGTGGGGTGGACATGGCGCTGTTCGCAAACGA[C/T]GCGTGTGGACAGCCCATCCCCTGGGAGCACTGTTG	T	C
AX-146983729	GCTGAGAAGGCAAACTCAGAGCGATGCCTGCAGGG[C/T]GGGGGCAGCCAGGTGGGGAGGAGGGGGCGGAGGCC	T	C
AX-146983749	GGGCTGCGCGTCCGCTGGGGTTTCCGGCACCTAGG[A/G]CTGGTTGCCAGGCAACCGCGTCCGAGGAGGGCTCT	A	G
AX-146983771	GAGGATGTGGGTTGCCTAGCAACAGCCTGGGCGGG[A/G]GGTGGAGCCAAAGGAGGGCTGGGAAATGCTTTGGG	A	G
AX-146983778	GAGAGCCCCTGGGGGAGGGCGTTGGCAAACTTTCC[C/T]GTGCAACTTTCCAGTGGCCTGAGGCTGCCTCTGAG	T	C
AX-146983949	AGGCACATTAGCAGGGCGTTGGATTGGAAGTAGAG[C/T]AGCTGGGACTCGAACTGGTGCCCGTATGGGATGCC	T	C
AX-146983950	AGTATTACAGTATTACAGTGGATTACAGTGGCTTT[C/T]TCCCTCCATAACCTCCCTCCCACCCACAACCTTCC	T	C
AX-146983980	AAGGCAGTAAAATAATTTTCCTGAATCCATTTTTA[C/T]GTTGCAGTTTCATAAACCAAATACACATACACAGC	T	C
AX-146984034	TGAGTGTTT[C/T]GGCTTTTGTAGTAGGTAGGTCATTTTAAATAACCA	T	C
AX-146984066	TGTGAAATAGTAATATGAGAAAATAAAAACAATTG[C/T]GCTTATTGGTCAATCAAACAACCAACAAAAATTTG	T	C
AX-146984072	TGTCTTACAAAACCTTAGATTCTATGACCATAAAC[A/G]ATATTGAAAAAAGTTAACCTCAAGGTGGACATTTG	A	G
AX-146984145	TGCTGGGATCTCTTAAATGGAAAATTTGGCTATTT[C/T]GGGTTTTCCTATAAACTTACACTACAATTTAAGTG	T	C
AX-146984292	GAAAACCTCTGTATTTAAGTTTGACAAAGAAGTGA[A/G]TAGTTGTCAAGAATATGATTGTACAAAGAGTTATG	A	G
AX-146984308	CCCCAATGGCCTCCCTACATACTGTAAATTGAAAT[A/G]TACATTAAAACAGTCAATCTTAGTTTTTCAGCCTC	A	G
AX-146984312	ATGGACATTGCTTTTTATATTACCCAAATTTGAAA[C/T]CTATGCTACATAACCAGAAAATTAAATTTTCTCAT	T	C
AX-146984341	CCTCCTTGCTCTGTACAGCAAGTGTCTCACAGAAA[C/T]TCACTAGGATCCCATGAGAACTGCTTTACTGCCCT	T	C
AX-146984489	AAAAAAATTATTGGTGTGAATTTAATCTACAACTA[C/T]AAGCTAAGGAATACTACAAGTTAACTGGGTCCCCG	T	C
AX-146984501	ATTTTGAAAAATAGCTTGATATAGTTGTAAAACTC[A/G]AACAACACTCCTACTGCGTACCAAAATAATGCCAG	A	G
AX-146984508	AGTAAGCTAGTCAAGATGCAATCCAAAGGTTGAAC[A/G]GAGGACAAGGTTGACTGCGCGGTGACAGCGGTCTG	A	G
AX-146984553	ACAATTAATAGGCTAAGTAATAAATATGAGTAAAG[C/T]TGAACATGCCTTATTTTAAG	T	C
AX-146984595	GGCATTCTCTTAATTTCATATCTAATATCCAGTCA[C/T]TATATTCATCTAATTTCTATCACATAGTTATACAA	T	C
AX-146984627	AAGGCTATTTATCAAAAGCCGGGAGAACATAAGAC[A/G]AATCTCAGGACTCATTGGCTTCCAAAATACACACT	A	G
AX-146984647	CCGAAGTTCACTATGATTGTAAAATTTTGTGCATA[C/T]CATAATGGAGTGAGTTAATTATAGGAAAATAAACT	T	C
AX-146984693	GCCATTAT[A/G]GTTTGTGGTACATTATGATCATAAATTAAATTGAA	A	G
AX-146984705	AGACACTAGTAAGCTCAGTTAATTTGAATAGGGAA[C/T]CGATCAGAACAAAATGCAATACAAGATGGAAAAGG	T	C
AX-146984887	TAACCCAGGAAACACCTTCAGTCAT[C/T]TTTGATTGCTCAACCTGCAGAACTCAATTTCCATT	T	C
AX-146984896	TATTAATGGGGTAAATGGAGATGTTCTATTGTTTA[C/T]CATGTTCTACTCCCTTTTTAACTCACACTTATAAG	T	C
AX-146984973	ATATGTGTACCCCAGTGAGTCAGGATTAATAGTCT[A/G]TGATCCTAACTATCTCAGACATTTGAACATTCTGA	A	G
AX-146985008	TTATGTATCATATGTATTTTTAGGGTCATAGATAA[C/T]CTGGAGTTGTATACTCATTGTTAGTTAATGTTGAG	T	C
AX-146985017	TGAGTCTATTTACTGTGAGACTAGTTAAGGATGCA[C/T]TATACTTTCCAAAACTTTAGCTTTCTTTTTAAGTA	T	C
AX-146985072	CCAAAACTCAGGTTTCTAGACAAGAGGTAAAATAC[C/T]AAGGATATTTTCTGACTCCAGGAAAGCATGCTTTT	T	C
AX-146985091	TATTAGTTACTTAGTAATATTTTAGTTTGTTTGTA[C/T]TCCTAAAATTATAGTAGCTATTTCATTTTCCAAAT	T	C
AX-146985103	ATCAAGC[A/G]ATCCTTATCAGACTAGCAAGAACACTTTATTCCAA	A	G
AX-146985104	TTGATTGCTCGCTAGACCTTAATTATTAATCATTA[C/T]TTACTTTCAGCCTTGGTTTTATCCCTAATCTTGGG	T	C
AX-146985112	CAGTCTTTCTAAAAATGGCCTAGAACCCTTATTCT[A/G]TAGACATCTTCTATCACCAACAAGAGTAGCTGGTT	A	G
AX-146985156	ACATTATTTGTGTCCTTAAAATTGCCATTAAGAAT[A/G]ATTTGTACAGATGCCATTCCCTATATCATGTACTC	A	G
AX-146985161	AACATATTTCTACAGCAAAACCTACCTAACCAATA[C/T]AACATTAAGT	T	C
AX-146985178	TTTACTATCCATCGATATTGTTAAAAGGTAAATCA[C/T]TTAATGTAACTCCAGGATAAATGATAACTAAAAAT	T	C
AX-146985207	CTGCCCCCTAAATTTTCATATTCTAGCATAATCCA[C/T]AAATTATTTTTAATTAGACAAAATAAAGGGAAATA	T	C
AX-146985262	TTAGAAGCAAATCATTGTCAGTTACCACCACTCTT[A/G]TCAGTTTTAATACAGTTTCTATCTTGTATCCTGGC	A	G
AX-146985274	TCTCATCCATCTAATACCCTTTAGAGTTTAAACCA[C/T]GGGCTAGTGGGTAGGGAAGCTGTGA	T	C
AX-146985305	TTTTTGAACCAACATTGTAATGCATTTGTTTTAAA[C/T]GATAGAAGAATCCCATGAACACTTGCAAGGAGAAG	T	C
AX-146985348	GCACTATTGATTCAAGCAGTGATTTAATTCAAGAT[A/G]CAGTTAGGTATCACATTACAATCCAAAAAACTTGA	A	G
AX-146985514	TTGCTTTCCACAGATATGTTATCATCTCACTTTTG[C/T]CTTATTTTTCTATGCTTAACCATTTATCTCTTTTC	T	C
AX-146985570	GGTCCCTACATTGATCTTTACTCATCTCCATCAAG[A/G]CCAGCCTCTGAGTAGAAGTAGACAGTGGTCAATAT	A	G
AX-146985651	TTGTTTGAATTATGGGTTAGAATACAAAGCATCAG[A/G]A	A	G
AX-146985659	CTTGTATGGGGCAGTACAATGTATTTGGCACATAG[C/T]GTTTATACAACGCTTTGAAGACCTGATTATTTCTA	T	C
AX-146985766	TTGATTGATAAGTAATTAAGGGAATTTCTACAGAC[A/G]CTATCACACTTTGTACCTGAGCTTAATTAAATCTC	A	G
AX-146985817	AGTGTGCATGTTACAGTGAAATAACTGATTGCTAA[C/T]GTTTTGTGTGCACAGATTGTAAAGATGATATTCAG	T	C
AX-146985874	CACTGATGATACACACAGTTTCCACATAATCATAC[A/G]TTGCAACCAAGTTCATAATGAGTGCAGCAGCTTTA	A	G
AX-146985954	GGGATACAAGGGCTACATTCCTGAAATAGATTTCT[A/G]TATTTCATGGAACTCATTGAAAAATTCCACATAAC	A	G
AX-146985958	TGTCCAACTCTCATGCTCAATTCTAAAGTAATACA[C/T]AAGGGCA	T	C
AX-146985985	TCTACAAC[C/T]GACTTAAATCATCTTGTTCATACAAATGCACCCAG	T	C
AX-146985996	TTGCTGTAACTATTTTTAAAAATTCCAACATAGGG[C/T]TCATTAGGTGTCAGTCACATTTTGATTTACAAAAC	T	C
AX-146986058	ATTCCCTTGTCTGAAATTCATGTTTTGACATTTAA[A/G]CTGAAAGTGTCCATTAGGATTCAGCCTCTCCAGAT	A	G
AX-146986072	CCTTTCAATTACTACAGAATGTATAAACTTATGAC[C/T]GTTTCTTATCTTATGACTTAAAAGTTTAAGAAGGA	T	C
AX-146986132	ATTTTCTACCTAGATTTATTTCAACACACTGACTA[C/T]GATTGACTACGATGTTTCA	T	C
AX-146986158	AAATGCTTTAAAAGCCCAGTGGAACATCTACAGAC[A/G]AGACAGAGAAGGGGAAGCAACCCAGGAAAAACACG	A	G
AX-146986200	ATTTATAGGTATTG[A/G]TTCCAAATTAATGTATTATAAGCTGATTTCCTTTG	A	G
AX-146986234	GTAAAGAAATGTTACCTAGTTTCTGGGTCATTAGT[A/G]GTATTGCTGGGTCTAAATATTCATCTACTTATTTC	A	G
AX-146986241	TCTATCTATTTAGTATTTATCTCTACTCCCTTTTA[C/T]GTGCAATAATACAAGGTGTCACCATTTTTCTCGAT	T	C
AX-146986251	CCTCTTTCACTTGTACTGGGGTTCATAAAGGAATC[C/T]ATTCTTACTCAAGACACTCCTTCCCTGGGACTTGC	T	C
AX-146986315	CATGTCGAGTGATCTATAAATTACCCCATAGATAA[A/G]CAGTGGATTAAAATTAGGCACTCTCATTCTGTCAT	A	G
AX-146986368	TTTTTATAATGCAAGGACAATCCCAAGGCCATAAC[A/G]TAATATAATATATATACACATAATTCACTTGAAAA	A	G
AX-146986382	GCGAGGAAACTTGTGAGCGCAGGAGCTGTGATTCC[A/G]TTCTAGCCATTTGGTGCATTACAGTGCTACTGGCT	A	G
AX-146986396	TTAAATTGTTGACAGATCTATGTAAGTGTTAGACC[A/G]AACTCGGATTGGACTCAATGAACCCAACAAAAGAC	A	G
AX-146986438	TATAACTGATAAATGATGAATAAAAAGGAAAAAAT[C/T]GATTTCAAGAGTCTTAGACAGATATATAATGTCAC	T	C
AX-146986453	GACTTCCCAGCAATTTACCTCACTCACATACTTTG[C/T]AGTTCTGTCAAAAGGCAGTGCCATGAATGTAAGAG	T	C
AX-146986454	AATCCTTGCAAGCTCCAGTACCAGCA[C/T]GTGATAGATATGTTGGAAAACAATCAGATAGCTGT	T	C
AX-146986457	TTGCTGTAAAGTAATAAACGGCTCTGCAGCACATG[C/T]AACATTCAGCAAGAACCAAATGTCAATGAGAATCC	T	C
AX-146986473	ACCCATTATGTCATCTTTCAAAATTTGTGGTAAAG[C/T]AATAG	T	C
AX-146986489	ACTAGGCAAAGCTAGTGAGGAGGTATTGCAAACTA[C/T]GAAACTGGTAATTATTGAAAACAGCTTCTTGAGAT	T	C
AX-146986568	TCATATCAGTATAACAAATAGAGATCCTGAAAACT[A/G]TATTTCTCATACTT	A	G
AX-146986613	GAAGGATTGGCATAACACCTTAAATTGGGAAGCTA[C/T]TGAAATTGCATTCTGTTTTATACACAAAATCAGCG	T	C
AX-146986616	GAGTAATAATGT[C/T]AGTTTCTAATTGGAGGGTTCTGAAACACTAGGCAT	T	C
AX-146986895	TTGCCAGTGGTCAGAAAGAACAAGGAAATTGTGAA[A/G]TGATAGAATCAGTAAAGGTCCCAGAGTGGAGGTAG	A	G
AX-146986965	AGCATGCAGTTGGTAACAATCATTGATATTCAAGA[A/G]TCAATAGAATTTTTATGCATCTAAAAAAGCAATAG	A	G
AX-146986967	AAGAGGAGTCTAATAAATCATGGGACTTTTATTAA[C/T]ATCCTTCAACATTTAGAGAAAGTGGAATGTGGCAT	T	C
AX-146986984	GTTAAAATTAATATATTGTGAACAGAGAAAGGAAA[C/T]GTGAATGTGGTTCTTGAGAACATAAAAAAAATAAA	T	C
AX-146987268	TTGCAAACTAAGCCCATCCAACCAAATTTTCAGAT[A/G]TAGAAGTTTCTGTAATAGAGGCTGTTAGCCTTAAA	A	G
AX-146987372	AATCAAAATTCCA[C/T]GTTACAAAACTTAAAAACAGCTTTCATGTAGAGTG	T	C
AX-146987374	CTTCCACCACTAAAAAGATAGCAGCTAATGTATTA[A/G]GAAATCCTTCCTAGGACTGACAGAAACCCAATGAA	A	G
AX-146987398	AGAAAATATAGATGAATATTTATCTGCTCATAAGA[A/G]AAGGCTTTGTAAATATAAAAGCAAACAGACACAGA	A	G
AX-146987413	ACTGGTACCACTGC[A/G]TATCTCAAATAGTCTTGGAAATGACATGGAGAATT	A	G
AX-146987437	TTCTGAGATATATATTGCTGTCTGGTCCCTAAAAG[C/T]ATTTGCATTGGAGTCTCATGCTTTGTAAGTTCCTC	T	C
AX-146987490	GGCAGCTGAAGTGATTACTGATTAAAGATCATCAT[C/T]GCATTTAGCTGATAGACAATAAATTTCTCAAAATG	T	C
AX-146987505	TCTCTGATTTTCTCTTGAATGAGAGCCTGCAAATA[A/G]TTTCAAGTACATCAAATACCTATAAATAAAGATTT	A	G
AX-146987513	GCAC[C/T]GATTAAAGCAACTTCAGATAGTACATTTATAGAAT	T	C
AX-146987542	GTAGGTTCAAACGTTTCACCAAAAATCCTAGCAAA[C/T]A	T	C
AX-146987553	ATAGAAATAGTAG[C/T]GTATTCCTCATGATTCCATAGTGAAAGTTTGCAAG	T	C
AX-146987571	TATAGATGGTCATTTACATTAGGAGTCAATCAGAG[A/G]ACAACATAGCTTCACATCAGTCTGCTAAAATTGGC	A	G
AX-146987572	ACTTGAAGGTAATAATAAAATTAAAAGTGATTGAA[C/T]TGTGACTATGAATTGAGGGTATTAAGCAATTTATA	T	C
AX-146987595	TCTCAGCCTGGCCCTGCCATCTGCTGGCTCTGTGC[A/G]TATTTGGACCCATGTAAACAGCTTCCAGGTGTTAC	A	G
AX-146987605	CATTTTAAATAAAAGAGACCTCTGAGTGAAGTGAA[C/T]GGAAATGCCTTTGAAGTTTGGGTCTATAACTCTTA	T	C
AX-146987644	CGCCTTTTACTTTAGTTTTTTTTTCCTAAAATTAT[A/G]TCAGTAATCATTTAGAAGGGATGGATTAATGTTGT	A	G
AX-146987669	CTGTCAGAATAGTCACAGCTGCTCTGTGCAGAAAG[C/T]GTAGAAGTTGGAAAGAAGTTAAGAATCACTCCGTG	T	C
AX-146987678	ATAAATAAACCTTTAAAAAAGAGAAGTGAAAGTTG[C/T]ATACAAAATTTCCATGACTATAAACATAACTATAT	T	C
AX-146987701	TCCTATGACTTGGGTGTATTTTCTCCATGCTTTTT[A/G]AGGCTTTAACTATATTTATCTAATAAGAACTCTTT	A	G
AX-146987706	ACATAAACAAAAATACAGAGCTTATTAAGAAAGTC[A/G]AAGAGGTAATAACAAGCCAGGCTAAACATGGAGAA	A	G
AX-146987798	TTCAACCACAATGTCTCAAATAGAGCTGAACTGAG[A/G]TAGATATCACACATACTGCAGTAATATGCAAGAGA	A	G
AX-146987799	CCATATTTTCAAGTGGATGTGGTCTAGAAATTTTA[A/G]CAATGACTACCTAACCTGTAAATAATGCCGTCCAT	A	G
AX-146987805	GTACTAGATGTACTAGGGCTTATATATGTAATTGA[A/G]CATTGTCCTCCTCAAAAATTCATTGGCAGTTTTTG	A	G
AX-146987841	TCAACACTGTCTCTAACATATTGTCTTAAACAATT[C/T]GATA	T	C
AX-146987843	TCTGTTTTCTAATAATGGTAGCAGTAATGATGATA[A/G]CCATAAAAGTTTCTTATTGCCACTATAACAAGTTT	A	G
AX-146987849	AGTTCATTAAGAAGATGACTTCATTATTAAAGGCA[A/G]TACTCCACAATATAATGAAAAACTTACATACTTTC	A	G
AX-146987902	TATC[A/G]TTCATCTATTTGTACTGAATCAATATTTTAAGAAG	A	G
AX-146988012	CAGACAAATTAGAGGTAAGCTTAATATCTGCATTT[A/G]AGAGTTGTGATTTTTCTAACT	A	G
AX-146988023	ACCCTACTTGTTCATGAGACATTCAAATTTATACA[C/T]TCTTCTCTTCCAGACATTTTCCTTCATATACTGAC	T	C
AX-146988032	TGTCCCTAATAACCTTGCTAATTTACTTCTCAAAA[C/T]ACCATTTTATTTACCTATATAATGAATAAATAATA	T	C
AX-146988045	GGGAGCCAACTTGATAACTGAGAAGATTCCTCTTC[C/T]ATTTATCAGTACTTTGAGTATCTTTTTATATTTCC	T	C
AX-146988066	CAGAAAAAAATATGACATGAGAGAATCTAATACAC[A/G]TTACTCTAAAAAATAACAAACCACCATTTGCGACA	A	G
AX-146988083	AGTAGTTATGGACTGGGTAAGATATAATTACAGCT[A/G]TACATTGGAAAACTACTTATGTTTATAGAAGCAGT	A	G
AX-146988148	CCATTTTACTTTTGAAGACTCGGTGGACTTTGAAA[C/T]GCCGCCGCAGTGAAGGGTGGGATTGGGGAGGGGGA	T	C
AX-146988187	TTTCCACAGAGGACGAAGCACAAAACCCTAAGATG[C/T]GTCACAGCTGCCCTTGCTTCCTCAAC	T	C
AX-146988217	GGGCCAGCAAATGATGAAGACTT[C/T]GAAATGTTTTCCGATTAGACTATCAAAAGCAGTGT	T	C
AX-146988237	AAGTTGCTTCATATTTAATGGTTTTTTATTTTCAT[A/G]TTAAGAGTGATAAGCTGAGAATAAAGTGCAAAAGA	A	G
AX-146988275	AATTATAAATATAATCATGATTTACAAATTATATC[A/G]GTATAGGCTATGTATTGAATTGAGATTTAATGTGA	A	G
AX-146988355	GTGAGAATAACAGGAAAGTATTATTCTGATGCAAT[A/G]AGGCATGAAGCAGAAAAATGCTGATTGGAAGGCTT	A	G
AX-146988368	ACATTCACTAAGATTGCTTTTACTATGTTATTTTA[C/T]GTTACTTATTTTCTAATGTATTGCAATTTGATTTT	T	C
AX-146988382	TAACTAAATCCAAATTGGCAGTAACATTAGACTTA[C/T]ATGTGAAAGTTACTTCAAAATGTTTTTGGAAAAAT	T	C
AX-146988391	CTCCATAAAACCTAATTATAAGCTTTAAAGCAACA[C/T]TTAAGGAAATGTATATGACTAATTCTTATAATTTG	T	C
AX-146988423	ACACATTAGAGGAATAATTATGCAGTACAGAGAAT[A/G]AAATAGTTGCTTTCTTGATCTTGGAAGAGACAAGT	A	G
AX-146988453	CATCAGATGTATTAATATACACAAAGGAGAAAAGT[A/G]CTTTTATTTATATTTGCAGAAAGTTTTCAGAATGC	A	G
AX-146988469	AGGTCACTTCTATAATTCTTTCTCATCCTAAAATC[A/G]AAAGGAAACATGT	A	G
AX-146988518	TAACAGCCAAAATTGTAAAGTCCAGAATGAGTGAA[C/T]GTGAATCTTA	T	C
AX-146988525	TAAGGCAAATAGAATATAGCAGAATTCAAATCTTG[A/G]TTTAGTTAGCAGTATTTTAGAAATAAATCCCACAG	A	G
AX-146988571	GACAGTTCCTTTTGACAAGGTCATCACTGAAAGCT[A/G]TTACATGTATATCATAGGAAACAAATTAAAATTCC	A	G
AX-146988575	TTC[A/G]GTATTGAGCAAGGCAAGATGATCTACAAATGTGGC	A	G
AX-146988580	CCAATTTTGTCCTTTTCTAAGTGTACCCTTCAACA[A/G]TCCTTCACAGTGATTTCTTTCCCTCT	A	G
AX-146988620	GATGTGGTAACCAAGTTGAACAATAAAAATGGGAA[A/G]TATGAATAATTAGCTACACAAGGATGTTTTAGGTC	A	G
AX-146988668	TCACTTTAGTTGGTGCACTTTGTTTTATAGATGAT[A/G]TATTCTCACTAATTTTCAGATAATGCATTTTATAA	A	G
AX-146988701	CATCTTTAGAAAATCTTGTTTCACTTTTGAGTCAT[C/T]TCTTTGTCATTCACACATTTAGTCAACAGAGGTTA	T	C
AX-146988719	AAATCTCACAGGAAGAAAGGCACTGCCTTCCGCAC[A/G]CTGATCACTTGCAGACAGTCAGGAAATTACAGAAG	A	G
AX-146988766	GGTTCCTTCTTCCTAGACAATTTTAATTGCATGAT[A/G]GATTATACTGTACTTAATTTGGATTCTCAGCAGTT	A	G
AX-146988939	TACAGATATTACAGATGATTCATTAAACAGGCAAT[C/T]TGGCTAAACTTCTGGCTTTAAG	T	C
AX-146988941	TAATACAATCATCTCAAGATGGTAGAATAAAGTAC[A/G]TATTGATTTGATAGTGTGCTAATCCTATTCCTCTT	A	G
AX-146988978	AAACTGCTGTAAGATACTAGTTTGGGTGAAATTTC[A/G]ATTCCTTCCTTACCCTCTAAAAATAAACAGTTAAC	A	G
AX-146989047	AGTTGGGATTTTCAGAACGTCTAATAACAAGCAGA[C/T]GCCCCAAGAAGAGTAGGGGAGATATGGGAGAACTA	T	C
AX-146989079	TATCTATTCATATACTTTTTCTGGAATTCAACTTT[C/T]GAGAATCTCA	T	C
AX-146989114	CTCTCTACCCAGGACACAGAACTGAGCGGACCAAC[A/G]GTTCAACTTCTTCAAGCTATGCCCTCTTCAAACAC	A	G
AX-146989135	GGGTATCAATCCCTATTTGCCTTCTTTTGGTAACA[C/T]GGCTGAGCAGAACCCCAATTGATTCA	T	C
AX-146989236	GTGCTTACCTCATAATAGTGCTTACCTCAAAGAAT[A/G]GTAGTTCAAATTAAGGCAATAGGATTTCACAATGT	A	G
AX-146989237	TACAATTTGAAGCTTCAATGCTACTGTGATTCATT[C/T]AGCTTAGAAAACTGAAATCAGCATGCTCATTCAAT	T	C
AX-146989297	CTAATCTATAATCACTCCAACTGTTTCTTATACAA[C/T]GTCTGTG	T	C
AX-146989305	CTGAACAAAATAATTTGAGGATTTAACAGCACACG[C/T]AGACGACATGGATGTTTGGAAAGCATCTCCCTCCT	T	C
AX-146989306	CTTCTGAATAATTAAGAATCTCCCTTTACATTTAT[A/G]TTCATCAAAGATTTAGAGTTCATCTCCAAAAGAGA	A	G
AX-146989358	TGCAGTAGAATTTTTTAAATTACCTATGACATGTA[C/T]ATTCAATTTAGAGAAGAAACCATACAAAATCATTC	T	C
AX-146989429	AGCCATAAACAGCTTCTATTTATGCGTAAGACAAG[C/T]TCACATTCATGCTCTTTAATATTCAGGGATTTGGA	T	C
AX-146989464	TTAAAACCAGTTTT[A/G]ATTGTTTCACTGGCACAAAAGGATTTTGGTTTTTT	A	G
AX-146989500	CATTGTATACCAGTTCAATAGGATCATTAAAGTAC[C/T]GTCTCCTCCTATGCAAATTTAAAGAGCAGGTAGTC	T	C
AX-146989557	TGAGCCAGAGGTTTTATCAATGTTATTTTTGTCAA[A/G]TGTTGTTCTTAGGTTTTTGTTCATTTAAAATAAAT	A	G
AX-146989566	AAAATTAACAATTGCTTATAATCTTAGCCTATATC[C/T]ACAACTTATACATGATAATGATATTGATATTGTGT	T	C
AX-146989680	ACTTTTTAATCAGGGTAATTGATGTTTTATAATTG[C/T]TATAAAGGTTTTATACCTTTACTGCATATGTGTTT	T	C
AX-146989716	GTGGCAGCTGACCAGAGTTTGAAGATCAGGCTTCC[A/G]TGTACCCTCTTGCGTTTTACAAGCTTTCCTTTGAT	A	G
AX-146989793	ATTT[A/G]TTATTATTCCTTCTAGAAACCACTCTTATTCCCCT	A	G
AX-146989845	TTCTATTCAGTTTGCTATGTCGAATGTGAATGAAT[A/G]TTGACTTTCAT	A	G
AX-146989871	AATAAGCGCCTTTCATCACTTAATTCATTCTAATC[C/T]GCATTCTGTCTTCATTGTTGGGCTACAGTTCATTT	T	C
AX-146989877	CTAGATATACTCAATTCACAAAAAGTTCACATGCA[A/G]TTCTGTGTTCTCTTAACATTCATTGTATGACTTGG	A	G
AX-146989909	GCATATTACCACTCAAGCATCATTTAATAGACACA[C/T]TCAAAAAGAGGGTATGCAGACCTGTGCGAACAATT	T	C
AX-146989981	TTTAAACTTACTGCTGAAGCAGGATATGTGAAACC[A/G]AGTTTTGTCCTAGCAATGTGCATAATCATTATATA	A	G
AX-146990108	AGTTAAGCAACTTAATTTCTGCAAATTCCTAAACT[A/G]CATCATATGGTGACCCTTAATTTTAACTTTCCTGC	A	G
AX-146990114	CTTGTGTTTTATTGCTGTTTAAATAGTTACCTACA[A/G]ATGAGAAATTAATAGTATAATTTTTTTATTTCCAG	A	G
AX-146990116	GTTTTTTAGTTCATCTTATTAAAGACCTATCCCAT[A/G]ATTGATGAGC	A	G
AX-146990203	GAAGAAATAAGGATTCTATATACAAAATCTCAGCT[C/T]ACATACCACTTTACTTTTCTGATAGTTTTTATGGC	T	C
AX-146990214	AGTCTGTGGTTTAGCTTTTGTTTTTTTAATTAACA[C/T]TAGTTAGGCTCTCATCTTGCCAAATACTGAAAGAA	T	C
AX-146990271	TCCCAGGGCTTGAGTTCTACAAGTGTTACATAAGC[A/G]CTGATGAATTTCCACTTTGCAGA	A	G
AX-146990274	TAGCCCAAAGCCAAACTCTAAAGCATGCTAAGAAA[C/T]GCAGGATACTAAATGTTACAGGTGGAATAAACTCA	T	C
AX-146990280	TCCCATAGATAAAAAGGAATTATTAGACCCAGAAT[C/T]GAAGAACTGAAGGGAGCATTGGGTGCATTAGGTGT	T	C
AX-146990347	ACACGGTGGTATATTCAACTAAGACAGAATGTAAA[C/T]GAGC	T	C
AX-146990349	GCATCTGGTTTGAATTGGAAACGCAGGGAACCTAA[A/G]TCTATGTAGGTTTAATACAGCTGCCTCAGTACTGG	A	G
AX-146990350	ATGTTCAAGCCCTGGAT[C/T]TTAGCCTTTGAGCTAGAATGGCCCTGGAGAAGAAC	T	C
AX-146990362	TATTCATATAGTATCTTTTAGCTTGTCACAAAATA[C/T]GGAAG	T	C
AX-146990372	GGAGAATGCTAGGTTTGTAAGCCTTAAAACACTGA[A/G]AGGTGACACAGCCTCTGTCCCAGATTGCCTGCAGC	A	G
AX-146990457	ATCTGG[A/G]TCATAACTATAAAGATTGGATATCAATCATAATGA	A	G
AX-146990479	TTATTTTGTCTTTTTCTCTTTAATTTTTATAATTC[A/G]GTCAAATGTGTGCTCCACTCATTGTTACCTGTTCT	A	G
AX-146990485	AATCGACTACTGACTAACGGTATATTTAGACAAGC[C/T]GATTTTATCACATGTCTGCATTTGTCTTTATTTAA	T	C
AX-146990514	GGAATATTCATAAGTTCTTATTGTTTAGAAACAGA[C/T]TAATGAGATGAACTAACCTTTACCTATGACTAGCA	T	C
AX-146990525	AATCAGGATTGATTTGTCATTATGGACAAATTGAG[A/G]CATGATCGTCAAGTAAAAGGTTCCTTTTCACTCTG	A	G
AX-146990594	TTTATCAACAATCTAGCACATCAACTGAGAAAAGA[C/T]GGCTCCAGATTATGGTTTGTAGA	T	C
AX-146990626	CACACCT[A/G]TATAGATAAATCAGGTACTCATTTTCCTCTTTTGG	A	G
AX-146990631	ATAACTTTATACCAAAAAAACATTTTTATAGATGA[C/T]CTGATACAGGTTTGGTGGCCATCATCTTCTTAGAG	T	C
AX-146990638	GTTGGCCCAAGAATTCAAGGGAGCATGAAAAGGTG[A/G]ATAAATGATCTTTGTGCACTAAACCTCTCAGGGAC	A	G
AX-146990656	TAACTAAACCATATCCCAAGCCATAGAATTCAGAT[A/G]ATTGTGTATGATCCTTTAG	A	G
AX-146990678	CTTGTCCTTATAATTTTTATCAATGTGTAAATACA[C/T]TAAAGTTTTCTCTAATTTTTAGGAGAATCTGCCTT	T	C
AX-146990746	TTCATGCATTATCACTAGGAAGGAGGAATGCTGTC[A/G]TACTGTATTTTGAGGAAACTTATTTTGTATCAAAT	A	G
AX-146990757	CTCTGCATTTTATTTAGTAAGTCGCAATAGTTCTC[C/T]GT	T	C
AX-146990841	TATTGGATGTGTCTAAAAACATAATAATTTACTAT[A/G]TGATATGATGAATTCACTGCCTCTGAAAATATTTA	A	G
AX-146990854	TTCTAAATTAATGTAACAAAGTGAAACATACTTAC[A/G]CTATCTAAACTGTATATGGGTACCATCCAAAGAAT	A	G
AX-146990858	CTCTTGTCTCTATCTCCTGTCT[C/T]TGTCAATCATCTCTACCATCCTCTATCTCCTATCT	T	C
AX-146990881	TTTTTACTTTGTTATTGATATTG[A/G]TATGTTTTGCTGTTCGTGGAAATTGTCTAAATACC	A	G
AX-146990888	ACTGTGTTTTCTCTTTTATAGTTAAAATTGCAACG[C/T]ATGTCTTCATTTATAGCAGATGAGGTTGTATGTGC	T	C
AX-146990913	A[A/G]TAACTAGACACTGTTTATTTATTATACAGTTCTTT	A	G
AX-146990914	ACAGCAGAAATAAACTTTAATTTTTTTCTCATTGT[A/G]AATTCCAACAATTTATAATATGTCTCTCCTCTGCT	A	G
AX-146990983	TTTGTACTCAAAGAACTGTGTAGATAAATTCAGAT[C/T]GCTTTGATCAGTCTAAC	T	C
AX-146991037	TCCCAAGTTACCAGAAAGGGTGACAGATGATAGAC[A/G]AAAAAGCATTCCAGATCAAGGGTCTCACTACCCCC	A	G
AX-146991102	ATCAATTGCTAGTCTCATTACAATAAAAGAATCAG[C/T]GTGGCATTCGGATTTCACTGCCTATGATGTCTGGT	T	C
AX-146991108	GATCAGGAGCCT[C/T]GTGGAAATAATGATGGAAAAGTGTCTTAACAGCTT	T	C
AX-146991142	TTTTGGGAGGAGATTTCTATGCATTTTAATCCCCA[C/T]ATATTTTGCTTCTTGATATGAATCTTTTAATATTA	T	C
AX-146991301	CGTCAAATGAAATGATTATCTATGATACAGACTAC[A/G]TGGTACTCA	A	G
AX-146991314	TACAGGGCAATTAAGAAACTACCCTGAATCCATAG[C/T]ATTCATGAATTCTAGCCAAATTTTCCATCTAAATC	T	C
AX-146991320	AGCTCAACGTGACTGCTAAGCTCAATTGTGAATGC[A/G]GACTCTGAGAACTCAACGTGTTGAAGTATTTCATT	A	G
AX-146991329	ATAGAAAATGTGTTACTGCCTGTGCACCTAGAAAC[A/G]GTCTCAATATCAAATCGGAGAGCAGCGGAGTTTGT	A	G
AX-146991407	CATTGTGATACCCTTAATAAATTTTATCCAAATCA[A/G]TCAAAGCTTCTAATAAGTATCATAGAACACACGGA	A	G
AX-146991476	GCCATATTTGAAGCTTTAAATTGCAAAGGAGGTGG[A/G]TTACATCTTCTGCTTGCAGGGAATTATAATTGTTA	A	G
AX-146991480	GGGGATTTTGAACTGATTTTTTATTGTTCTCTGTG[C/T]TTTAATATTTGACACTAGACATGTGGTAAATAACA	T	C
AX-146991501	TTTAAATATATGAGTATAAATAGCATCACGCAATA[C/T]ATATGGCTTGTTTTTCTTTGCTGAGACACAGATTT	T	C
AX-146991575	GAAAGTAATTTCCTAGATAGTTGAATGAAGTGGCA[C/T]GTAGTGTTTCAGAAAGAGGTGTTCTGCAGCTACAT	T	C
AX-146991579	GACAGATGGCCATTGTCATTGCATTAAAATTGGAG[C/T]GTAGTTATTTATAAGTGGATGTGTTTTTTCATATA	T	C
AX-146991637	TTAATTGCATGCTTCATTTCTAATGGGTTGAATCA[A/G]ATAAATGCTCATTTTCTTCTGAGATCTTGGGAACA	A	G
AX-146991658	GTGACTACTATAAGCCTGGTTTTGTGCTACATAAC[A/G]GTGCTTTCTGCCCAGAGCTTGCCTGTTGAGCTTGT	A	G
AX-146991686	ATGCATTATATGAGCTATCTGGTTAAAAGCACACG[C/T]TCTGAGGTGGGCGTTCAGGGCAGCTAAGATGCTCT	T	C
AX-146991759	ACAGCGAGATGGAAACGGTTCTGAATCCTTTCTAA[C/T]GGGTCTGGATGCCAGCCCTGCAAGTGGGCAGCCGG	T	C
AX-146991760	GAAAGAAGAGCAATGATAATTTTTCTGACATAAAC[A/G]TTTGTACTAGATCCATAAGATGGTTCTATTGTATT	A	G
AX-146991835	ATTTCCTTATTTTTGTGATGGTTTCACACAACACA[C/T]TCCATTTTAGTTTTTGACAACTTCCACATCTTTAG	T	C
AX-146991874	GACAGTTGTGGCTGAGGGATGAGTCACTGTACTGT[A/G]CATGTGTAAAATTTCCCATAACAAGTCAACAAATA	A	G
AX-146991887	CTAGATTTTAGTAACAATTTTGGCTTTTTGTGCTT[C/T]ATTTCATAAGTATATTAAGAACAATCAGAATTTGG	T	C
AX-146991982	ATTCAACTCATGTGTTAAATACTCCACAGAAGTCA[C/T]CTCCAAGATTTCATTGTGACAGCGAGGCCTGAGAT	T	C
AX-146991992	GACTTTTTCCTGTAGATAGTACAGAATCACCAGGC[A/G]CTTTTAAGCACAGGCCTTACAGGATTATATCTGTG	A	G
AX-146992066	AAAATATCCTCCATTAACATAATTAACTGCAATGA[C/T]GACTCCAATGAAAAGTTTTAAAAAGTACTGTTTAA	T	C
AX-146992070	TATTGTTTTCCTAAAAAGTGAATATAACTCAATCA[C/T]TAATCATTTGTAAAGGAGTAGGAAGGAACTGTGTA	T	C
AX-146992097	ACAAG[A/G]TGAGCTTAGGAAAGAATTTTCGAAAGTGTTTGCAC	A	G
AX-146992161	TAAATAAAACAGTATTTTTTTTCATTTTCAGCCAT[A/G]TGATGCTAATAACAAAATATACCTAAAATGAACTG	A	G
AX-146992186	CAAACATCCTCACACTTCATGTAGTTCAACTTTTA[A/G]ATTCGGTCTATATGGTTTTAATAGTGAAAAAAGTT	A	G
AX-146992213	AGGGGCAGAGTCATTGTTTGCTGCAGTACCCATAG[A/G]CAAAACATTTAGTTGCTTAAATTTCCATCTGTTGC	A	G
AX-146992248	ACAATGCTCTATCAGTTGGTGACATATGAAAGTCA[C/T]GAGCTATGAAGAACATGGGAATTCTCATAAAAAGT	T	C
AX-146992260	ATCCCCATGACAGTCCTCTAACTGCTGATTTTTAA[C/T]TCTAAGCTAGATAAATACACAAAAATATAGAAACC	T	C
AX-146992309	AATAATTCATGTTTGAAATCATAATTCATTGTGAT[A/G]ACTTAATACAGTAATTTGAATCTGAAACAACATAA	A	G
AX-146992320	TATGCATTATTGTTTTAT[A/G]CATTATTGTAATAACCTACTGGGCATCAACCTTTC	A	G
AX-146992412	ATGTAATTTTAAAGAAGAATGTATGGTCCCCAGAC[A/G]TGTAGCTTTATCAACTGACAAATATTTGGACTGTG	A	G
AX-146992426	GGATTAAAAAAAAAAAGAATATG[C/T]ATAAAGTAATGCTCAAACCCAAACTCAGGGACCAG	T	C
AX-146992570	CAACTTCTGTC[C/T]CATTTGGCTCCGCAAAATTCATAGAGTTGGACTTA	T	C
AX-146992590	CTAAGACTCAATCTCATTGTTTTCAATGATAAATT[A/G]TACTATTGTTTTTAGTTTGGTAAGTGGTTATCTTT	A	G
AX-146992621	GTTCACCTTAATAAGTGTGGTGATGAACATAAGCT[A/G]TGAGGATGTAACTG	A	G
AX-146992640	ACCTATCTGTAGACCAGTCAATAGATAAGACAACT[A/G]CTGATTAGGTTACTGTCAGAGCAGCAGATAAACAG	A	G
AX-146992645	GTTACTGTTTTTTTTTTTTCCATCATGAAGTTACC[A/G]TTTTAACAGTCTAAATCACCAACCAGAAAGGTAAA	A	G
AX-146992688	TCTGCAGGTCCATTTTCCCCAGCTGATCCAGTGCA[C/T]GGATAGGGATATGAAGTCAGACATAAATAGTGGAA	T	C
AX-146992704	TGTGCAATTGGGAGACAGTTATTTTCAGCCAACTA[A/G]TGCTTTAAGAGCTTCCAATCACAGTAGAATTGTTA	A	G
AX-146992768	GAGCAGATTAGAGAAAGACAGATTATCTCATAAAG[C/T]GCTGGACTAAGCCCAACAGGAATGAGTCCAGTCCA	T	C
AX-146992773	TAGATGGCGTTCCAGATTTCATAACACATCAGCAT[C/T]AACATTCACCATAAGTCCCTTCCTTCATGTATTCA	T	C
AX-146992812	CAGAAACAGAAATATTAGGAACCATAGCAGCAGGA[C/T]TGTTACACACAGTGCGTTGTCTTTCTGAAAGAGAT	T	C
AX-146992862	GTGAGGAAAAGGGAAGAATGGTGAATAAACAGATA[C/T]AGTTATGCAATCTTCAGGATATCATTCCTGTGCTG	T	C
AX-146992892	CATGCCATGCCATAAACCTCAGGATGCACAAACAT[A/G]TACTTTACAATCTCATAGACAGCTAAACTACTGGT	A	G
AX-146992900	ATTACTTTGACTTAAGACTAATATCCCTCAAACTT[A/G]GACTCACCTATTTGGTCTCATGACCTTGTTCTCAA	A	G
AX-146992972	ACCTACAGATATGACCGTTCAAGGAGAGTAAACAG[A/G]TGGATCTCTAACTCCTGAAATTCCCCACTGCTTTC	A	G
AX-146992980	TGGATCTTAGGACGATGTTATAATTACCTTTCTAA[C/T]ACTATGTGAATTATAAAATTACACAAATC	T	C
AX-146993000	GTAATATATGAGATAGCTGAATTCTGTTTTTAAGA[A/G]GTTTCCATTAATAATTGTTTACTGTTTTTCATTAT	A	G
AX-146993005	ATAACACTTTTAATATAATTAGTAGTGTTAAACAT[A/G]ACTATAAATTAATGACTTTTACTTTGCGTCCTTCC	A	G
AX-146993044	CCTAAGTGGTATTGCCTAACACAACTGGAACTGAA[C/T]GCTTTTAGGGGTGACTGAGGAAGGGACTGACTTGA	T	C
AX-146993056	CACCAACCATATCTTGCCTTTTCTGCAAATCTTAC[A/G]TCAGATATAACTCTGCTCCTTGAGAAAGCACATCT	A	G
AX-146993061	CAGTGCTTTCTCCTTTGCCTAAATGATCCAAATCT[C/T]GCCAATTACTTCCCAAGTAGATGTAATCTCTGCTC	T	C
AX-146993141	ACACTTACTTTGGAAGGACTAATAAAAAATTCTGT[C/T]GGGAAAAAGATTCTGCAACTCACTAACCTAAAATA	T	C
AX-146993158	AAAATAAATGTAAGGCTCTCAAACCAGAATGATTT[A/G]GGAAAACAAAAAAGC	A	G
AX-146993239	CATATAATCTTCCATCTACCAAAAGAGTTAGTCAC[A/G]TGGAAATATTAATCTATTCAATCAGACAATTGTAA	A	G
AX-146993262	CCCCCAATGATGTAATTTTAATATGAGGGAAGGTA[C/T]TCTTTTTCTGGAGTAAGAATATTTTGGGGTATAAG	T	C
AX-146993333	AAGGCCTGGCACATAGTTTAACACCATAAACAAAC[A/G]AACGAAAAAAGGAAGCATTTTTTAAACTCTCGGAG	A	G
AX-146993354	GTTGCTACTGGGAAATCTGAATTTTTACCTTTAAG[A/G]TGGAAAGAATAAGCCTACTTACCATTAAGTTTGTT	A	G
AX-146993373	AGCCACATTCATCAGTTCTCATTGTCAACTTCATC[C/T]AAATTTTATCTGTTTTTAGTACTAACTTCAGATTC	T	C
AX-146993401	TGACAGGAAGTGGGTTATAATTGAGCCTGACTGAA[C/T]TGGCATCAAGAAGAAAGAATGCTCAAAATATAACT	T	C
AX-146993406	GTTTGTGAAATAAATGCTGCCCTTGGAGTCAGAAC[C/T]CTGTAATCGGTGCAAGGTTTCCAAACATCCTCTAA	T	C
AX-146993436	AAGTATATTTACAAACATACATACAATAGCATTAT[A/G]TATGGTAGTAGTAATATGGACTTTTTTAACATCGA	A	G
AX-146993441	GGTGCTGGCCTGAAAAGTTTGTTTGATGTCACTAT[C/T]GTTGTGCTATTCCTTTTATTTTCACAATAGAAAAT	T	C
AX-146993458	TTTCGTTTGTATGTTGATGATTCTTGATGCACAAG[C/T]GATTTT	T	C
AX-146993517	ATACCTACATATTTGCACACTTTGTGGGGTACAAT[A/G]TAATCTCTCATGTTAGGGATGAAGCTCTATATACA	A	G
AX-146993564	CAAGCTTTATGGTTTCTTAGGTATGAATTTGACGA[C/T]GTCTATTCTTTG	T	C
AX-146993679	TGGTTCCAGGGAGCTCACAGTATAGTGGGTGGGGA[C/T]ATTCATTCATCCTTCAGAGAATGTATTTCTTAAGC	T	C
AX-146993680	GTCAAGTTTCCAACTCATGCTTCTAATTGGACATA[C/T]AGAACTTGGGAAGCAACAGACTGCAAGGGGTCAGT	T	C
AX-146993726	TATAGTTCATTTCAATTATGTATTAACCCTTGTAG[C/T]CCATTATTAAAGTTCATTCATATGGGATAATTTGA	T	C
AX-146993772	AGGCTAGAGGGCTTGGGGGAAGGATAGAATGCATA[A/G]CTCTAGCATTCTTGGGTCCTTTTCTATTTTTAGCC	A	G
AX-146993917	CAATATAGGGATCATCTTTTTACTAAGGTAAGAGC[A/G]TGTTTAAGGGAAGTTATGGGT	A	G
AX-146993922	TTAGCAATG[C/T]ATTTATAATATTACTTGTCTTCACAGATGAGCAAG	T	C
AX-146993930	AATATAGAAATTATAATACTCTGGCTTTATTAGGA[C/T]AGGATCACGAAAGTG	T	C
AX-146993938	AACATGAATTATTACACATGTTTGGTGGATGAGCA[C/T]AAACATATGAGACAATTGTGTGCCT	T	C
AX-146993958	GGCCTGATGGAATCATTCCTATACAGGGAGAATCT[C/T]GCCTCCATGTGGTGAGTGTGTTAGGCAGCAACTCT	T	C
AX-146994022	AGAGGTCTTCTAATTTTAAGATACCAAGTCATTAT[C/T]GCAAAGGAGCAGGTATTCTA	T	C
AX-146994025	GAAGAGATATTTTCCTTTTATTATTATACAGACCA[C/T]ATTCTTATCTCAGTTCCTTTATATTATAGTGGTGA	T	C
AX-146994034	ACACATCATTCCACGCACATCTAGGATGAAAAAAT[C/T]TTGGGGACTATCTGATCTAACTTCCTTCTTAATTC	T	C
AX-146994072	ATATATCCGGAAATACATTTTACAAGATTATATGT[C/T]CATAAAGTTTTTGCAAAAAGTAGAAAATATTTCTC	T	C
AX-146994122	AGTCAATTATATTAACAAGCTAATTTACTGAACAC[C/T]GTGGTACACACTAAGACCTTTTTATAAAAAGAGGG	T	C
AX-146994220	ATTTTAGCTG[C/T]ATCTTCCTGTTCAAAATTATCCTTTGACTAGAAAC	T	C
AX-146994233	TGATTTCTGATATATGACCAAGAGCATTAATTCAG[A/G]CCTAAAAAGAGAGATTTTACTGAATATGTAACTTA	A	G
AX-146994245	GAGTCCTGAAAATGTTTGGAAAAGACAGAGCCTGA[C/T]GTTTGAATTCTTGAAAATTGGAGAAGTGAACACTT	T	C
AX-146994247	TTTTAAATAATAGTGGCAAAGAAAAGCTCTAATGC[A/G]TAACATCTGTCTAAAATAAATCTTATTATAACCAT	A	G
AX-146994418	GAGAGCTTTTCTGTTCCAATGGCAATGAGTGGCAA[C/T]ATTATTCCAAATAACTGTGTTAAGGAGTTTACTGG	T	C
AX-146994440	CATTTGGCGAGAGCAAATG[C/T]ATTGTTAGGACACATAAGTTGAGAAACTGAAACAT	T	C
AX-146994544	TTGGATTTTTATTTGGTTTGTAATAGTAAACACCT[C/T]TCTGTAACAACTTTAAACAAGATTTATTGGGGCTG	T	C
AX-146994555	AGCTAATGTTTTAAATGGTTATTATACAGTGGATA[C/T]GGGCT	T	C
AX-146994584	CACAGATAAGCAGTTATTAATGTGACTTCAGAAGG[A/G]AATAAATTCTTCCGTTTGCAAAACAGATCTTTATA	A	G
AX-146994606	CTACCGC[A/G]GTTCTAAAGAGCCTTTTATTAAAGTGGCAGGATCT	A	G
AX-146994612	AAAAAAAAAAGTTTCACGTTACATTTGGTTATGCA[C/T]AGCCTCTGCTGGAGACTTCCACCAAGTCAGAGATG	T	C
AX-146994645	ATAGAATGAATGTCTCTTGACAATTCAGATAGCTT[A/G]ATTTCTTTTATTGTGATTGAAACACACACACACAC	A	G
AX-146994662	ACTCATCACCAGAGTCCCTCCTGCCAGCACATTCC[A/G]TGACTGATCGACTCAGCACGTATTTGTTAGACACC	A	G
AX-146994682	ATATTTTATTCAAATTGAAACATGAAAATCAGTCT[C/T]TACTATCTATCATTTATAAATTTCCACTAACTTCC	T	C
AX-146994726	CAAGGACAATTACCAGTTGATTAGGTAGAGTATGA[A/G]CTGAAT	A	G
AX-146994808	TAGGAGCAGCCGTCAAAGTTTAAGGCTTCCAAAAC[A/G]TCTGGGGAGATGT	A	G
AX-146994825	TCAACAATAATAAAAAGGAAACTGTTCAGAAAATC[A/G]CACATTTCTTAGCCTTGGT	A	G
AX-146994891	CAGGAAGTCAAAGGCAAGTCCTAATGCTGGTGCCA[A/G]TTTCCCACTAACTGGGTAAACCAACACAACCTGCG	A	G
AX-146994901	ATTTTGTTGTTGTTGTGGAAATAATTTAAGATACT[C/T]GTTACCTTTTTAACTCAGAAAATTTTTATTTAAGG	T	C
AX-146994925	AATTAATTTTATAGACAACCGTGTGTTTTAACTTG[C/T]AAGTTTTGTACATTTATGGTTATTACTGTTGATTA	T	C
AX-146994951	AGAATTTTTGCTGTAGTTTGAATCTCCTTAACTAA[C/T]GTCCTAGCTACGTGGCTGAGCTATCACAGTTCATC	T	C
AX-146995026	ATTTTGTGAATAAAATCTAGTGAGATGAAAGCAAG[C/T]TGATTCAAGACCTACCTTAAAAACTGATCACAGTT	T	C
AX-146995036	ATAAATTATTCACTGTAATTTTAATGACATGGCCT[A/G]CATGTTCAAATGATTGTTTTCAATAAGACAGGGTA	A	G
AX-146995044	AAAATATGACATTGGTTTTAATGTTTCTAAAGTCA[C/T]AGCATTTGTAATCTATTTCAGTGTTGATTCAATTG	T	C
AX-146995052	CATGGAATTTACCCAGAGAATCCGTTCACCAGAAC[C/T]GCAACCCTAATATCAACAGCGCAGCCACGATGCGT	T	C
AX-146995059	AGTCTGTTGGA[A/G]TCCATTGTTGCCCTAACTGTTCTTTTTTCTGAGTG	A	G
AX-146995122	AACATGTACAGACATAATGTAAAGTTATTTTCAGA[A/G]TCCAAAGTCAAGACTCATCCTATAACAGATGGAAC	A	G
AX-146995124	AACTATGTCCTTTAACATATATAATAAAACAGATA[C/T]GTATGTTGTTATCTTGTTACTTGCCAAATACTGTA	T	C
AX-146995137	ACAACCTGATAAAAACCTCAGAGATCTATGAGAAC[C/T]AAGCTCTTTAAAAGCAATTAGGAGGCAGTTAGTGA	T	C
AX-146995155	TATATTTCAAATAAATATAATTTTTAATGATGAAT[A/G]TATAAGTACTTGTGTGCTAACTACTCATGTCAATG	A	G
AX-146995239	GAAACTCATTTTTTAAAATTCTTCATGTTTTGCAT[A/G]AATAGCTTATCATACCCAGATGAAAAAATTTATGA	A	G
AX-146995259	ATGAGTGTATCAGCTGA[C/T]ATTCAGATACTTACCAATTCCAAACATTTTATAAT	T	C
AX-146995260	TCATTTCTCTTCTTTATCCTGGGGTATTATGCTAT[C/T]GGTACAATAAATCTCCA	T	C
AX-146995284	ATTTATTTATTTTTTAGTCAGAGTGCAAGCCAAAC[C/T]ATCCTATGAAAATCAGTTGCTCTCAGAAGTAAGGA	T	C
AX-146995330	TTTTTAATTAAGTTCTGCCTTCTAAATTTTCACTC[A/G]TATCACTATTACTAAGCTTGGCTGCTTGGGGCTGG	A	G
AX-146995356	ACCACAAAATGAGAACTTTTTAAGGAACGGACATG[C/T]TAGAAATTGTTAACTGTAAGATCATACCACGTCTC	T	C
AX-146995422	ACCAAACATCATGAAAAATCTCACTGATAAACCAC[A/G]ACCATCATAACCTTTGCT	A	G
AX-146995439	ATTTGGGTTATAAAGAAAAAAAGTAGAACTCATTC[C/T]TCCTTTTACAAATGTCACTATATTCTATTTTGGGA	T	C
AX-146995463	TTTAAATAAACGCTTGTTGGAAAACCTTAAGAGGA[A/G]CTGAATTGGACATTTGAAGGAAGGTTTCCCCACCT	A	G
AX-146995465	GCTATCCGGCTTTTACATGTGTAATAGAAAGATCC[A/G]TAACTGTTGCCCATTTCATCTTAAATTAATTAAAA	A	G
AX-146995474	GAAATACATTTCTTCTCACTGGAATTACTGACAGA[A/G]TTTTACAATGCAATCCAACCCCAGCATAATAACTT	A	G
AX-146995559	CGTTTCGTTGAGAAAAAGCCACAAAAGATTAAGAC[A/G]CACTTACTCATAAAAAGAA	A	G
AX-146995577	TCCTATTGTAAATATAGCCTCTACCTCAAAAGGAA[C/T]TTGGAAGATTAAAAGATAAACCTTGATGATTATGA	T	C
AX-146995620	CCAGCCCATACAAC[A/G]TGTTACAGCTGATTGGAACCCTAGGAGCTTGTTCG	A	G
AX-146995677	TATGTCATGGAAATCCTTGTATAGACAAGAACTCA[A/G]TATGAGGTTGGCATTGTCAACCAGCAGAGCAATCA	A	G
AX-146995687	GTACTCTCAGACCACGGCAGCACGGTGCGGGTTAC[A/G]CGTTCTGACTAAGTCCGTTGGGTTTGATTTGAATT	A	G
AX-146995697	CCTTTACTGCACTTGCACTTGCAGCAAAGTACAAA[C/T]GGGGTGGCCAGGAG	T	C
AX-146995715	GTTATGGAGCACTCTTACATAAAACGGAATGACAC[A/G]TAAGAGTACACGTCTCATAAAGGATTTATCCACGC	A	G
AX-146995731	GGTGTGCAAATGTGGAATCCTACCTACCCAAGGAC[A/G]CTCTGTATTAAGAGTACATTCAGTTAACAGCGTAC	A	G
AX-146995733	ATGGGAATTTGCTGTTTGCTGCCATAAATATGCAA[C/T]CTTATGAATCAAAATTCCCTCCTTGTGTGGTTCTA	T	C
AX-146995837	CTAATTTCAGGTCTTGGAATGGAGCATTTTTATTA[C/T]GTCAAAAAATTAGTCCAGTGTGACACTCATCATTG	T	C
AX-146995883	GTC[C/T]ATCTGTGTAGCTACTGAGGAAGTCAGGATTTCTGT	T	C
AX-146995890	GTTTTGAGTCAAGGTCAATATAAGAACAATGAAGC[A/G]ATTCAAAAGAAATCCCATTTTGGTTGTGAAAACAA	A	G
AX-146995971	CTCTAGTAGTTTGATCTAAATAGTATTGACTTGTC[C/T]TCCCTATTTGAGAGAACTTGTTTTCAAATTAGTGA	T	C
AX-146995996	TATTAGTACCTGGTCCCCACTCCCAACACACACAT[A/G]TAACACAAATATATAACACTAAGCATCAAGTTAAG	A	G
AX-146996001	TAGAAACAGCCAGAATAGCGTACACCAAATACATG[C/T]TTCAGTCATACATA	T	C
AX-146996003	CCTTTTAACCTTGAACTAAAATTTTGCTACATACT[C/T]CTGTGTAATTTATCCCTTTGAATATAATTTTTCAA	T	C
AX-146996020	CTAAAATGTAGTTCTGTGGTAGACATTGTTTTACA[A/G]TGAAAGAAATAACTGCAACTAGAGAAAACTGTATA	A	G
AX-146996044	AAAAGAAAAAATACAGTACATGCTATTTAAATCAA[A/G]TTTGAAGTGTCTAATGTGGTACAAACTGACTTCCA	A	G
AX-146996102	GGAAGATATCATTCCTACTATCAAAGACCAATATC[C/T]TCACCCAGATTTTAGATCT	T	C
AX-146996107	GTTTCTTTTAATACTGCAGTTTCATTGTCTTTCAT[C/T]AGTTAGTTAACACAAGAGAGACATTTTAATATAAA	T	C
AX-146996131	ATCATACATAAAGGATATCATTTTCAAAGAGGAAA[C/T]GTAGCAATCCCGGGGCCAAAAGATGGGTTTCTATA	T	C
AX-146996179	AGGCAATTCCCATGTTATACTCAGCAGATTCTCAC[A/G]GAGCATTGTAATGAAGTATGGTTCTGTAAATTCTC	A	G
AX-146996207	ATCTCAGCCTCCTAAGAGTTTCATAGATGGAACCA[A/G]CAGTGGGCATGCAAATACATAGCATCTTCTGCACT	A	G
AX-146996208	GATTAACCAATATGTTAGGGTCTTATGTGATTAAG[A/G]TCCC	A	G
AX-146996232	AGGATGCATTGGTTATCTCATGGTTTTAGTTACCA[C/T]TTAATAGATAATCCTCAACATTTCTTCACTAACCC	T	C
AX-146996241	ACTCGACAACCTGTGCCTTTTACCTCACATGTCAT[A/G]CGTTTACATATAACTGTGGTATCATTAGATTTAGT	A	G
AX-146996255	TCTCTTAGAACTAAGATGGCTTGAAGGAAGGAATC[A/G]TATTCTAGTA	A	G
AX-146996260	CACCACATTTACACTTTTATTTACCTTCCAGTCTT[C/T]GTCCAATTATATGTGTATTTTCTACATCTTGATAG	T	C
AX-146996268	A[A/G]TGAGTTGCTCTAAATGAATACAAGATGGGAGAGAA	A	G
AX-146996359	GGCCCCAGAACATAATCATTTTAACCATCAAATCT[C/T]ATGGCATATGATTCTAGCTACAGAAATTCTGAGAA	T	C
AX-146996368	TCCTTCTGTTATATCCCTTGGATCTGACTGAGCCA[C/T]GATTGGTTCTATTGGCTCTCAGTATTTGTGATCTC	T	C
AX-146996396	ACAGCACAGCAAGGGGGTTGCTGTGATGTTTGGAA[C/T]GGAATAAAATGCTTCCCAAAGATATATTTTGCTCT	T	C
AX-146996406	TGCAATGAATATTGCCAGAGCCTACCCTCTTAGTC[A/G]GTTTACTTTCCAAACGGTGAGGAGATGATTTCATG	A	G
AX-146996429	ACAGTTAAATCTCTTGACATTCATCAAGTCTCATA[A/G]AGTT	A	G
AX-146996451	AAATGTTCACAAATAAAAACTACTCACCACTGGCA[A/G]TCATCATCATTACATGTTCCTGTTAAATCAAAACG	A	G
AX-146996483	TAAGTTGTCAAAAATTTAAAATCATAATATCTTTA[C/T]GTTATCATGTTTTATTTCATGCTCAATAATACGCT	T	C
AX-146996500	CAAGTCTCCCTCATTTTCTTTGGAATCTCATTGAA[C/T]GTTAAATTATTTTAGGGCACAAAGTCATCTTACAT	T	C
AX-146996506	TAGAGAAGACACATGAAGAGCAAATCATCTGAGAT[A/G]CAGGGCGGGGTTAAAGGTCAATGC	A	G
AX-146996571	AAGGAAAATACTGAAGCAGTGTATTGAGCACATAG[A/G]GTGTTTCCCTGCCAATCTTCCTTCAAAGTGCTTAT	A	G
AX-146996611	CTTTCTCCTTTAGGGTGGAACACCCTCAAGAAAAG[C/T]ACACATAGCTCAATGGATAATAGTGA	T	C
AX-146996636	AGTTCATAGTTATCTATGCTCAATAGCCAAGAAAT[A/G]AAACTGGCAGACAGGTTGAGACCAAACAACCACAG	A	G
AX-146996674	AGTGAGGTTTTGGTGAATTTAACAGTAACCTTGCA[C/T]GGTCTGT	T	C
AX-146996677	TCAAACTGAGGAAAGGGAAATCACAAAACTACAGG[C/T]GTTTTTAGTCCAATTTACCCTAATAGTGTAATGTT	T	C
AX-146996680	CTTCTCCAGTTTTGTACAAATTTGGATTATGTATA[A/G]TCTCTTA	A	G
AX-146996726	TTCTATTCAGTCATTCGTGACATTGAAGGAAACGC[A/G]GATAGCTATTCTCCCAGAGAGTATGGCTTCATTTT	A	G
AX-146996732	TATTTATGGTTTTCAAGTTCTAGTTTGAGAAATCT[A/G]TGTTCCTAGTGAAACTT	A	G
AX-146996780	TGAAAATGGATATAAATCTAAATTGTGAGGAAGCC[A/G]CTGATATA	A	G
AX-146996795	TTCAGTGTATTGTGAAAAGTATAACAAAGTGAGAA[C/T]GTTTTTAATCATTATTCAAATAGATTAGAATTCTC	T	C
AX-146996813	ATTCAATCTTATTTCAAAATGGGGTTAAGAATATC[C/T]AGTGAGTCTTCAACTACCAAAGAACCTCCCAAATT	T	C
AX-146996891	GCCCGGTCTCAAAGCCTAGATAATTTCCATGAAAC[C/T]GTGCGTGTCTCATTTCTGAACCTGGAATGTCCCCA	T	C
AX-146996975	AGCTCAGCACGTCAGCTTATAGTCAGATTCATCGC[A/G]CTTCAAACTCAATGGCTATTCAAGTGAAAGAAAAT	A	G
AX-146996993	CAAATACTGCTGAAAAAATTATATGAAGTGTCTTC[A/G]AGATATTCCTGGAAAGTACAGGTTATGAAAAAACT	A	G
AX-146997040	CCTATTTATAGAGTGTTCTCACCAGCTAAACTTTT[A/G]CAGATTTTGCTCAAAGGGCAAGAGTTCATTGGTAG	A	G
AX-146997066	AGCTTCATCAAAAGCACCACACTGATGTTCTACAA[C/T]GGTTCTGTTATAAATTTGGTCCTACTGAGGTTTCT	T	C
AX-146997082	A[A/G]TTATTGCTATGATTTGATCTATTTTATGTTTTGGC	A	G
AX-146997101	ACTCCAAAGAAGTTTACAGGGAAATTCAACTATTA[A/G]TGTTCTTTC	A	G
AX-146997158	CCACAAGGATAATGTGTGTTAGCTGTTAGCAAGGA[A/G]TTGTATTTATGTGATAGAATCTGAAGTATATCCAT	A	G
AX-146997218	AACCGACCTACCAATAGGCTCCTCTTAGGGGAAGA[C/T]GTTGTCCTTGTTGAGTTCATGTTTTAGTTAGAACA	T	C
AX-146997221	AAGAGGAGAGATTCC[A/G]TTGATCTGAGATTGTAACTAACAACCAAGCCTGGA	A	G
AX-146997238	GTATGCCTAAGTTGTAGTAGTGGATAATGTATAAA[A/G]CA	A	G
AX-146997257	AAATCAATAAAAACTGTGACAATATCTGCAAAATT[C/T]AGAATATAATCATGAGTGTGATCAGCATAGTAGGT	T	C
AX-146997265	CAAGAAAACATACTTTCCTAAAGAGGGCCAAGATA[C/T]GTACTGTGGTATTGAGAAATCATTCTTATCTTGAA	T	C
AX-146997280	TGCTGCACCATACACTTACAACAAAAT[A/G]CAGTTTTTTAACAAAAGTTGAAGTAACTCTTCTTG	A	G
AX-146997299	TTTCTTGGGGAAAAAAGATACTGTGAATGGTGTTA[C/T]GATGCAGTGGATGTCGCCAAGCTTGCTGAAGCAGT	T	C
AX-146997303	AAGACTATAGACCTAACAGTCTAGAAACCTTAGCT[C/T]AAATTCACATGAGCACCTACTTGTGAGCAAGCGAA	T	C
AX-146997330	TAGGAGATGGCTTGGAT[C/T]TTGAATAGGTGATTTAAAGGTAGGTATATGCAGGT	T	C
AX-146997379	ACACACAAGGTGTGACTAAAAGTCATGAAATCAGT[A/G]CTGTGTATATGCCACCGTTTCCTTTCTGAGAAACA	A	G
AX-146997454	AGAATGTACCTGTAATTACTATTATTACAGCTTTA[C/T]AGATAATCTAGTCTCCTGAAACCTATAGAGACAAA	T	C
AX-146997456	AAATTCCTAGTGCTTAAATGCTGAACCTTTGTTCA[A/G]TGCATTGGTGTGAAAAACAAGGGTTTGAAAGATGG	A	G
AX-146997459	AAATGACTTGTAATTGGTTCAATGGCTTATTAAAT[A/G]TCACACTGGTTA	A	G
AX-146997522	TATTTTACTACCTCTACTTTTAACATACATTGGAC[A/G]TTAGAAC	A	G
AX-146997533	AAAACCCTCTGCAGGGATGGCGCTGTGTGAGAGGC[A/G]CTGGATTAGAACCCTGATATCTTTGAATCTAGCAC	A	G
AX-146997558	CACATTCATTTTCTTTCTTGCTTTTGCAATGATAC[A/G]TTACAGTTATTTATTGTGACAGCCTACAGCATTGT	A	G
AX-146997757	CTCACTTTCTGCGGGTCTGCTTCCATCGAGCGCCT[A/G]CGTTTCTAAATTGTCCAAGGTGTTGAAAAGATTTT	A	G
AX-146997771	AGGATAAAAATCCGCGAGTCCAGTTGTCTGTCTGC[A/G]TTTTGGTAAACTTCCAGGCGATAGGCGATACTCTC	A	G
AX-146997812	TGGTTTTAATGGACTGAAATTCA[C/T]TAACAATGTACTGGAGACTTCTAGTTTCTCCCAAG	T	C
AX-146997813	TATATATACACACACACACATATATATATATGAAT[C/T]ATTAAAAATTTTGAATCAAAACCCCAAACAGAAGA	T	C
AX-146997817	ACATTTTTCCCTTGTGAGCCTAATGTTAGGCATAC[A/G]ATTTCCCATAACAGGCTGTGTTGGTCAATGCAGAA	A	G
AX-146997837	TGTG[C/T]TCTTTGAGATGTATTCCATTGGGTTGATGAGTAAT	T	C
AX-146997899	TGGGAATTTGTTATATTAAGTAATTTTGAAATTTA[A/G]TGGATGACTGAGAAGGCTTAGTGATATATTTTATA	A	G
AX-146997918	ACGTAAGGCAGTGTGAGACATTCTGAATGACTTGA[C/T]TTCAGTATGTTTCTTGTTTTATAATATTCCTCCTT	T	C
AX-146997973	GGAGGTATTACAAGGTGTCCTTAAATCCCTCAGTA[C/T]ATAATACTTAAA	T	C
AX-146997986	CACTATGGGCTAAAACTATATGCTCAAAGATGAAA[C/T]ACA	T	C
AX-146998026	TAAGAAAGCTTTACAAAAAGAGATGAAAGAAATGT[C/T]ATATTACATCCTCAGAAATACTATTTTATATGAAA	T	C
AX-146998075	GGCATGTG[C/T]TTAGTGGTGATTGTAAGCCCAGTGGTACCTTTCTC	T	C
AX-146998123	AGACCATAGACATACTATTTAAGCTAAACATGTAC[A/G]TGTGCATTTCTAAACTGTGCTGTTTTAGGGATGGA	A	G
AX-146998131	TATTTGTGTTTTTGGAGATTACAGCAGTTGAGATC[A/G]TGCATTTTGAGAATATGATCAGCACTAATATTAAC	A	G
AX-146998154	ATAATTAAATGATTCAAATAGAAGTTAGAGACTAC[C/T]CAACTGATGC	T	C
AX-146998235	AATAGAAGAATAAAGAAAGAAAGAAATTATGTGTC[A/G]TGTGATCCCGAATTTACAAACCAACACACTCAGAA	A	G
AX-146998251	AAAAATAATGAATTCAGTGTAAACACCCCAAGTAA[C/T]TTGTCAGCTTGTCAATCAAATATTCCAATTTAATT	T	C
AX-146998257	ATTAAACCTTTAATTCAAGAAGAGGAAATCAGACC[A/G]CTTTAAATCAAATGTACATTTCAGAAAGACGAAAT	A	G
AX-146998280	GCCTTAGCAAATCATGGCACACCCGTGGGAGAGAC[A/G]TAAGGTTGGAGGGAAAACATTTGAGCTAAATGTTA	A	G
AX-146998308	CGAGAAACATTTTACCTTCCTTCAAACTTTAACCA[C/T]GATGAGTCCCTTGGGTATCCATTAGAGACAGAAAG	T	C
AX-146998361	AATTCACAGTGGGATAGACTACATTTAATCAGAAC[A/G]ATAAGGAAAAGTTTCATGGAGACAGTTTGAGTTGG	A	G
AX-146998398	CTGAATGTTCATGAAAACTCAGTAACTATGCATAT[C/T]TGAAAAAATTCTCCTGTGACAGTAAGCATAAAATT	T	C
AX-146998410	TGCAGAATGCTTAAATATGGATGGTCATCTCACTA[C/T]GCATATATAAGA	T	C
AX-146998418	AGACTACAATCATTTAATAGATAAGTCCTTAATCA[C/T]ATCCA	T	C
AX-146998426	CTGTCATAGGGACTTCTGGTAGGCGAAGGCTGGGC[A/G]ATTAGAATGGGAAGCGGAAATCAACTACAGAGGAA	A	G
AX-146998441	TCTTATTGATTCTAGGATCAATGTGCAAAAGGAGT[C/T]TG	T	C
AX-146998443	TTATTTTACTCAATAGCAGAATTTCATTACTCACC[A/G]CTC	A	G
AX-146998444	ATACATGGCACTTCACTTCAAGAATACAAGTAAAC[C/T]A	T	C
AX-146998451	CGCTGGCTGCATCCCAGGAGGAGGGTGAGCCTCTC[A/G]GTTTGTTTTGCTCCTTTTTATAGGGTTGGATCAGA	A	G
AX-146998467	AATTCTTGTGAATCTTAGAAAATTGACATTTTGGT[C/T]ATGATTCATATAACTATACTTTGGCAACGCTAACT	T	C
AX-146998486	A[A/G]TTTTTAGTGAACTTTCAGATAACCCAGTGGAGGTC	A	G
AX-146998518	GGCCCTAGCAGCCTCATGGCAACAAATTATGAGAC[A/G]GTGTTCTTATTCTTGCAACAATATCCCTTCCATAC	A	G
AX-146998659	TCCATCTTAGCAAATTAATTTGGTCTCTCTACAAC[A/G]CATTCTATATACTTTAAAAATACTGCTTCCAGAAT	A	G
AX-146998676	TAACCTATGATCTGGCTCTCAGAATGTAATCTTAA[A/G]TCCCAGCAGGTATACAAAGA	A	G
AX-146998698	AAGAAAAGATGATCAGAAACAATTAAAGTGGAATC[A/G]GAGGTGAAAGACAACAGGTTGTAGTAAGTTGTCTA	A	G
AX-146998703	TACCA[A/G]CAATCTTAATAGACCTTAGCATTTGCTTTCCTCTC	A	G
AX-146998705	GAACTGAGACCCAGAAGGACTGTAAAGGACTGGCT[C/T]GATTGTGTATGAATAGTAGGTGGCTCAGATGGAAA	T	C
AX-146998722	TATGATTGTAGACAAAAGAAGGGATTGTTTAAAAG[C/T]AGAGAAGTAGCTTCTCAAATCATAATAAATGAGAA	T	C
AX-146998732	ATCCCTATTTTTGTATTTGGACAGCAATTATAAAG[C/T]ACTACATAAATGCATAAAAG	T	C
AX-146998786	AGCCATGAAGTTAGAAGGGTGAGAACGCTCAAGTA[C/T]A	T	C
AX-146998933	CTAAATGTATAAAATTGTTCATGAACACCCTTTTA[C/T]TCTCTGAATAATAGACAGGTGTACAGGTATAATCA	T	C
AX-146998944	AAATTAATCGAGTGAATCAAAAGGTCAAAATACAA[C/T]ATCTTCCTTTGAATTACTAAAGGTTCTTATCTTAA	T	C
AX-146998949	TCCATTTTGCCAGGAAAGCAACTAAGGTACTGAAA[C/T]GGTTTAATGTTCTAGAATCTTTTTCTTATTGGATT	T	C
AX-146998952	GTTTTCCTGTCATGAAAATAGGAGATTTTGTATAT[C/T]TTGGTTTGGAAAGGGAACCAATTAAATGCATTCAA	T	C
AX-146998961	AGGAACAATTTGCAGAGTTCCTCCCATGGCTTAAA[A/G]TGATGTAGC	A	G
AX-146998978	GGCTTTTGTTTATGCTGCTATAGCCAAAGCTAATC[A/G]GCAGCTTTAAGAAGGAAACTTGGTGGTGGTTGTAT	A	G
AX-146998992	GTTTATTTAAGGGTTACTTCTTGGCCTACTTTTCT[C/T]TCCTATTTAGATTATTTTCCAAGTGACTTAACTGT	T	C
AX-146999001	ACAACGTTTAGAAATTACATCTCTTTTACCAATTA[C/T]CTCAGCTAATCTCAAGTGCCTAGGCAAATCACTTT	T	C
AX-146999061	TGAGACATAATATAGAATGAGCTAAAAGTTGACAA[C/T]TGGATTATCTGAGGTGCCCAGATTGTAGAAAAGCA	T	C
AX-146999104	GCCTAGGCCAGTGAAGTGGTCAGGAAATTAATAAG[C/T]CATTGCTTTGCTATAAATTTACCTTCAAGAAGGGA	T	C
AX-146999131	GTTCCCTTGCAAA[A/G]AGGTCACAATTGTCCCTTGTTTCCTTAAGTTCGTT	A	G
AX-146999141	CTTCCCAGCCACTCTGTTTTCCCTGAAATAACTCA[C/T]ACTGTTTATTAAAGGACCAAAGGAAACCACGTGGC	T	C
AX-146999213	GGCAAAATCTGTAGGGATGTTGATTGAATATGGTG[A/G]TAGGTGAAGGAAATAGAGGAGTCAAGGATGGCACA	A	G
AX-146999298	AATGCAGCATCTCAGATTAATTGATAAACTTAAGG[C/T]ACTACTTATAATTTATACCCATTTTAATGCCAATA	T	C
AX-146999385	TACTTGGCAAGTCATATACCTCAACATTATGATAC[A/G]GA	A	G
AX-146999449	AAATGGAATTGATGATAATTAAACTGGAGAATAAA[C/T]GAAAACAGGGTCATTTCAGTTCTTTTATTACATAA	T	C
AX-146999459	TTAAATTATTGCTGAAGTTATCTAAGTTAAAAAAG[A/G]CTCAAATATAAGCACTGAAACCAATCTAAGTTTCT	A	G
AX-146999552	TCCTTGGCTTACGGCTTAAATTGGCTATCTGGAAA[C/T]GTTTCTTTCAGTCCCGAAGACTTCTGC	T	C
AX-146999573	GCTTTTAGCTGGATGACTTACCTAAAGCTGTGATG[C/T]TCATAGAACACTAAGAAAGTAGACATAAATTACCA	T	C
AX-146999628	ATTTCCAGGTATTTGGTGTAAACTAGGTGAGCATC[A/G]TTTGGTTTTTAGAATAAATACTTTATGTCACCTAA	A	G
AX-146999714	GCATAAGCCAACTCTTAGTGAGTGCTTCACCCTCT[A/G]CTCATAGCCCATCTCAATTCACTACAAGTGAAAAA	A	G
AX-146999757	GGAAGGCAGTGGAATATAGGTTACTAAGCACTGGC[A/G]GATTTGATAGGACAAAGTGAGAAAGCTATCTGGGA	A	G
AX-146999791	TTCTATCTTTGGGGACTTGCCTTGATGATATTAAC[A/G]TAAGTGCTGCCAAATGGACTGGGAAACAATCTTTA	A	G
AX-146999793	AATTTAACACTCATCTCACTGAACATTTTGTTTCT[A/G]TTCATCCACTTTGAGGAGACATTTGAATCACTGCA	A	G
AX-146999803	AAATGGTCAGAAGAGAACATTAACTCAATGTCAAG[A/G]CCACACTGTACGCAGTCCTATCCCAGATTACAGCC	A	G
AX-146999854	GGGGATGTTTTTACTGATCTAAAGCAAGGTAGGAA[C/T]GGTGCCCCATTTAGCTTTTCTTCCCTCCATCAGCA	T	C
AX-146999879	CACTCAGCTTTTCCTCCTCGTAACCCATCAGCTTA[C/T]TTCATGCTCACATTTTTATCAATCTCTAGGAAAAT	T	C
AX-146999908	ACCACAGAACTCTCTCATCACGTATCT[C/T]GGACAGTTTCACATAATACTCACCTTCGCAGTGCT	T	C
AX-146999937	GTCTGCGAAATTAAAGCTTAGAAGATTATGGCTTA[C/T]GAAAGATTAAGGCTTAGATGATGAGAAAACAGAAG	T	C
AX-146999990	CAAAGAGAATGT[A/G]TCTATCCACTATGTCCTAGATATGCAGGTAAGTAA	A	G
AX-147000027	GGTATTCTCCTCTTAGGACATATTAGAAAAGTAAG[A/G]CATTAGGAAGTTAAGGTTGCTCAACAAGGGACTCT	A	G
AX-147000054	GCAGCGTTAATGGATGAGGTAAATATTTATAGAGC[A/G]CATGTAGTGATGAAAGGATTATTTTTAGAATACTT	A	G
AX-147000066	TGTCCAGTGAGAAACAGACCAGATTTATATGAAGT[A/G]ATTTTATG	A	G
AX-147000101	TATGAATTTGTTCTAATTTATGTGCAGAAATAATG[C/T]CATTACAGAGCC	T	C
AX-147000126	TGAAAAAAGATGTTTTGGAGACAATGACAAATGCA[C/T]CTTATATGAA	T	C
AX-147000146	ATCATCAGCTACTTCTATTGGTGTAGGAAAGCAAA[A/G]TGAGTCAATATGAATTATGTGGTCAGAGGTGCAGA	A	G
AX-147000151	ATTTTTCACTCATTTTTCTCCATTAACCTTTATTC[A/G]TTCATTTATCACTTATTTAATAGGTAGCAACAACA	A	G
AX-147000208	AGCTATACCTATTTC[A/G]GTAAAGTTTCTTCAATTCTACCACGAAATCTTGAC	A	G
AX-147000222	GTGGATTTCTGCTTTCATTACACAAACTAAACATT[C/T]ATATGTTTTTGCTTAGATAGCCTAGTTGAATGTTC	T	C
AX-147000224	TAAAAGAAACTGCTCTGCATGTATGAAGATAAGCC[A/G]AGTGCATGCACTAATGGGAAGGTATGCTGGATATT	A	G
AX-147000232	ATTTTGATTTTTAGAACATATTGTCATATTGGTTC[A/G]AGTTCATTCAGTTATCACTTCTAATTCATGCGTAC	A	G
AX-147000242	AATTCAAAATAACTTGCTAAACTTCACAAAAATGA[A/G]AGGGAA	A	G
AX-147000292	GCTACAGAACTTTGGGACTCATGCAATGCCCTAGA[C/T]GATCACGTCTCTCTCCTCCAAAATGGCTGCCTTTT	T	C
AX-147000296	AGATTTTTAAGAAGGAAACCTACTTCCCCTAGAAG[A/G]CTTATCAGGTCTCTTTATCCTTGAACAGCCTTAGA	A	G
AX-147000311	AAGAAGAACCATAATGCAGATCATATGTTTGTAAC[C/T]GTTTGCAGGGTCCTTATCTCGGGAGTTAGTTTGAC	T	C
AX-147000313	GTGCCTAGACTTTCCCTTCTAGAGCAGGTCTTCAT[C/T]TAC	T	C
AX-147000322	CCATTGTAGACAAGGATGAGACCCAGTTTTCCATG[C/T]GTAGTGGCTTGGTTCATAAGATAAAGAACATTTCA	T	C
AX-147000337	GCCATAACAGTTAAGGCTACCTCCCAGACATTCCA[A/G]TATAGGGTTTGGATACACCAAGTGGCATCTTAAGC	A	G
AX-147000349	GAAGTTTCTTCCTAGTGTGTCCAACTTGGAATAAC[A/G]GAAAGGGCCTA	A	G
AX-147000407	GGAGAATCCTTAATCAGATTCATCTAGGCCAAGCC[C/T]A	T	C
AX-147000417	TGTTTTTGAAACAAATAGAAAGTTTTAAATCATAT[C/T]ACAGTTGTCTAAGGCAAAGATTTGCAATTAATAAA	T	C
AX-147000439	CAGTGACCTGCCCACTGTGCCACCAACTCCCACCA[A/G]ACTTGGTCTTGATAAGCCTTGGTGAAATTAGCGGG	A	G
AX-147000533	ACTGCATCAG[C/T]ACTTGTCATACCTTTCTCATGAACTTTAAAAAGAG	T	C
AX-147000538	AGTTGCAGAAGCCAGTACAGGAGGAAATAGATAAG[C/T]AAGATAGAGGAGCACAAAGCCATAAAAGAAAGGGC	T	C
AX-147000545	TACACTTAAAAGCAAGAGAAACAAATTTGTTTGGA[C/T]CAGAAACATGTCATATGTGCAAAAACTGTACAGAA	T	C
AX-147000558	CTGATGTAAAACTCTAAGACCTTTCTCCCACTAAC[A/G]TATTCCAATAAAATACAAACGGCTAACCTCTTAGA	A	G
AX-147000587	CCTGGGATGCATTTTGATTTCTCTGCTGTTGTCAC[A/G]ATCATGGTCACTTGTAAGCAAACAGCAATCATTCC	A	G
AX-147000589	TCAATAATAGCATCACTCAGTACCTTTGGTAATTG[C/T]CTTATGATTTAATTTAAGTCCTTGGAGTTCTTCAA	T	C
AX-147000618	CTGGGGATGAGTTTTGCATTTCATAGCTGATAATG[C/T]GCTCTCTGGCTGCTGGCCCTTTCTGAAATGGGATG	T	C
AX-147000654	GGATTTTTAAGATCAGTTTCACTTTTAATTCATAA[A/G]CC	A	G
AX-147000715	TATGAGGAAAACAGTTGACACTGAATAGATTAGAC[C/T]A	T	C
AX-147000733	TTCCTTATTCACTTAGGTAGAACATTGTTGAAAAC[A/G]TCTTGAGTGTATAAACGTGTAAAAGTGCTGAATAA	A	G
AX-147000769	TTTTCATTCTGTGAATTTCCACAAATTTTTGATGA[C/T]ACTTTGTATACTTATGACAACTCAAACCATCAAGA	T	C
AX-147000772	CATAAACATTTTGAAGAGATCTCATACAAAAATCT[A/G]GTTTTCATTCTTTCTTTTC	A	G
AX-147000787	ATATTTTTGCATCCAAGGTATGAGCAACATTACAT[A/G]CATGCATGTGGCACATATATGCACACACAGCTATG	A	G
AX-147000796	TCCAACAGGGGCAATATACTGGGAAGCAGTCCAAC[A/G]TGGTTGAAAAGTTTGGTAGAAAACCTTGATTTTTA	A	G
AX-147000831	GTCAAGTTACAGGCTGTTCTAGGAGCACTTCATGC[A/G]CAAACACTGTCTCTACTACTCTTGTGTCAAAGCAC	A	G
AX-147000833	GACAAGTCTACATTGATGTGCACATTTGAAAGTAT[C/T]GTCCTTGCAAATAATTTGGGAGGTCAATTACTTCA	T	C
AX-147000840	GGGAAGTGAATTAGGGCTATAGTTGAAAGACCTCC[A/G]TTTCCTCAAGCAAATCAGTTAAATGTGAAATAGTG	A	G
AX-147000871	AGATGAATGGACTGGATAAGGATGAGACAGTGAGA[C/T]GTTTAACACCTCAAAATAATATGAATCTTATAAAA	T	C
AX-147000903	AAAAAATCATGTTAGTGATATGACTGGGAACACAA[C/T]GTGCCAACAAAGAATCAGTTCTTCCTAAACTTTTT	T	C
AX-147000935	TGTACTAATGATTTTTGTAAAGAGGAAAGTAGACA[C/T]TCATGCAATTGCTCCTCTTATCCAATACATACGCT	T	C
AX-147001005	TTAGAAAACACATCACACTTAAAACTAATCTGATC[A/G]TATCCATCAAAATGTGATTTACTTGTGTTTGTGAG	A	G
AX-147001014	TAACCTCAAGCTGC[C/T]GTCTGTTTAGACTCTCACTGCTTGTGTTTGTCTCT	T	C
AX-147001036	TTTAGGCAGATTCAGGGGACTGATCCTGGCAGGTA[A/G]GTTTGCATTTTTAGGAAGCTACTTCCAATTGATTT	A	G
AX-147001057	GAACACTTTCTAAAGCAAAAATAAGAGAAGATTTG[A/G]TCTTAATTAATCATTCAGCAAGTATTTTTGACTGC	A	G
AX-147001083	GTTAAATTCCATTGGTTGCATGATCTTTATAAGAC[C/T]ATGCTAATTTTCTATTAATGATTGTAATTTTATGA	T	C
AX-147001092	GAAGTCACCGCTTGTAGACAGATGAAGTGCATGGA[A/G]AGCATGCCAATTTTGCCCATAAACTTTATTAAAAA	A	G
AX-147001126	CTGGTTTCAGAGCCTAAACATGTTTTTAACAAATG[C/T]GATTCATTCTCTGGTTATTACTGAACATCTTTGTT	T	C
AX-147001140	CTTTGAAAGAGTGAACATAAAGCTGTCAGGGCCGC[A/G]ATAAAAATAAGTGCCTCCTTTTACTTAGCAGCTAA	A	G
AX-147001148	TTTTGTTCACTCCTCCATATTTGCTTCAGTGATGC[C/T]TAACTTCCAAGTAAAAATGGGAAAGCTCAAACTGT	T	C
AX-147001150	CTATAATGTTTCTTTCTGAGAGTTTTCTGAATTCT[A/G]GTTTATAGGGTAGAGCCTAAAAACACTAAATCAAC	A	G
AX-147001151	AATACTCCTTCCAGCTTAGCCCTCCTCAATTATGA[A/G]TGCCACATCATACATGCACCCATAATCTGTAGGAT	A	G
AX-147001187	AAACTTACACTTTTAAAAAGTTCAGTAAAAGAAGT[A/G]CATGTGTGCATGTGTGCATGATTAGAAACAAGAAA	A	G
AX-147001190	CCAGGATAGTATTTATTCGATGGTGTCTTTTCATC[A/G]TAACTGATACATTCTGGATAACAGATAATTCTATT	A	G
AX-147001197	GCCCTGCAAAGGCCCGAGATCATTTAAGAGAAACC[A/G]ACCCTCCCACACGCAGCTCACTG	A	G
AX-147001218	GGCTCTGAATTGTTAT[A/G]CCTTAATGGTAAGTTCCCAATAATTGTTGAAACAA	A	G
AX-147001266	CTGGAAGTGC[C/T]ACTTTGCAAACTCATTAAAATGTGTTCACATAACC	T	C
AX-147001339	TGTGTGTTTGTTCCTCTTGATTGTACAGATGACTA[C/T]ACAA	T	C
AX-147001382	CACTAAAAATAAACGTGGAAGCTAGCTATTTATAC[A/G]CTGCCTGTCCCCATGCCCTCTCACACACACAGCGG	A	G
AX-147001384	TGGGAACATTTTTAGCTACCAACTTCTCTTATTGA[A/G]TGTA	A	G
AX-147001439	ATACCCGCCCTCATTCTTACAATTTCACATATCAA[C/T]GAGTACTTTTAGAGTAAGATTTAGTGGCTAGTATT	T	C
AX-147001514	GTCCCAGGAGGCTCTGAGCCCCACCTGTAAGAGGG[C/T]TAGCCTAGAGGCTTTAGGAGTTGCTTTTACTGTGT	T	C
AX-147001539	CAGGTGGTGAGTTGGTTGCACATAAGCACCAAGCA[C/T]TATACATTGATATTGATACTCCCTTCTCATTCTTG	T	C
AX-147001568	CTAATCACCAT[C/T]GGTTACTTTGCGTAGGCCTATTTTCCTTTGAGTAT	T	C
AX-147001588	TCTTCCTATTTGCCATTTTGGAATGGGAATAATTA[A/G]TCTGCTTTAACATAGAAGAAACTGAGGGTTTTTCT	A	G
AX-147001627	TTTCCTTATTTC[A/G]TCACTCTTTACCTTAGGCAAGAAAGAAATGCACTT	A	G
AX-147001676	TTGTTTTCATGGTGAGAAACTAAGGAGCCCAAATG[C/T]AGATTTCTCTTAATGGTAGGAACTGACCCTGTTAT	T	C
AX-147001688	TCAGAGGGTTAG[C/T]GTTTTATTTGAGAAGAGGATAATTAAAGTGTGAGC	T	C
AX-147001734	ATTTTATTTTCCGTTTAGAAAGTTTGCATAGGCGT[A/G]CACCCGTGATCATCTGACCCGTGTGTGGTCAGACC	A	G
AX-147001740	TTCATACTACACGTTGAAAGGCAAATATCATGGGA[C/T]GTGACATCACCTTTCTGCTCAGGTATCAAATCTTT	T	C
AX-147001756	AGATTAACTTCCTACAATCCTCAGACCATTTTTAT[C/T]GATTATTTTTGTAG	T	C
AX-147001770	AAAATGGGAAGAATTTCTAAGGAGAATAAGTTTGC[A/G]TGTTGAGTGGATAATTTCTGAGATAAAGTAAAGAC	A	G
AX-147001784	ACTGGAAAATGAAATATCTGGATGATCGATACGCA[A/G]AACTTTTTAATACAGCTTCTTCTGTTCCTACCAAG	A	G
AX-147001795	AGTCAGGGAGTATTCTTAGGATTTTCGAAAGCTTA[C/T]TGTTTATCCTGTGCTGGACATCAAAGAAATGATAT	T	C
AX-147001816	TGTCTTTCTTTTAAAGTTGCCAGGCTCCACACTTA[C/T]ACTCCTGAAGTCTCTCCTCCCTCTCTCTGGTCCAT	T	C
AX-147001839	AGAGAAAAGACTTTTGTGTGAAGACTGATGAACTC[A/G]AACAGGAAAAATTAGACCAGGCTCGTGAAATGAAA	A	G
AX-147001845	CAGATATGAAGTGCAGTCATCTGTAGGTAGTGAAG[A/G]AGACAGAGGATGGGGCTTAAAAATAGTACAAAAAA	A	G
AX-147001847	GGTATATCTAGCCATAAATGTGCTGCCTGGCACAT[A/G]ATGAGCCTTTCCATGCCAGAATTTATAAGAAACTC	A	G
AX-147001885	ACATTGGTATAAACTCTTTGAATGGCTGTTATTTT[C/T]ACTTGAGATTTAACTTTAAGTTAGTGCTGACAGGG	T	C
AX-147001891	ACAGAATGCACACAAAACCTCACATTTGCCTTTCT[C/T]TTATACTCCACCCTATCTTATCAGCTCTTCTTGCA	T	C
AX-147002052	GAAAAGATATGCCATAGAGAAAGGTGATATAGAGA[A/G]ACAAAGAGAGAGTGTCTGACTAAAGGGAAAGACCA	A	G
AX-147002064	AATCAAATTCAGAATAAGAGAAAGCTGGTTAAATT[A/G]GGTTCTTTAGAGGACAATGTAAAAATTTAGTGGAG	A	G
AX-147002107	GGTTGTTTGCTTTTATCTATTCCAAAATCACTACA[A/G]TCAGCTTTTTCTTTGGTTGCTTGTTCAGGATAAGC	A	G
AX-147002120	ATTACCGTGCTTGTATTCTATTCAGAGATTAGAAC[A/G]TGATTAAAGTGTA	A	G
AX-147002136	TAGCCTCTAATGTTTACTGGAGGGGTGGCTTTGAA[A/G]TTTATAACATGCCTTAATTACCAACAGATATCCTG	A	G
AX-147002154	AGTTGTTATACCTCTCGACTGACTTAAAGTGAGCC[A/G]TACAGTTTACAAGACTATTAATTAAATGAGACGAT	A	G
AX-147002164	AATTCACATAAACTGTAAGCTCCTGGAGGACAGCA[C/T]GCATTACCAACTCATCCATTACAGTTGTTAGAAAA	T	C
AX-147002173	GATTTTTGTAATCCCTAAACCATC[A/G]TTTTATCCTCTTCTCACTAATAAACTGGGTTTATA	A	G
AX-147002211	ATGACAATAAGTCTTCCTTGTAACTTTATTTCTAA[C/T]GAAAAATTATTCCCAATAGAAAAAGCAAATATGGC	T	C
AX-147002249	AAGAAATCACTTCTTAACCAGGTATTTACCCATCA[C/T]GGCCTATGCCAGTTAATATCCCACTACCTAAGTCA	T	C
AX-147002322	GCCAAGGGGACAGGGATGTCCCAACCAGGAGAACC[A/G]AAGTTAAGAATTTTCAGCATGGAGTAGATGGGACT	A	G
AX-147002351	ATTTGAGATAACGAACAAGTGAGCTTGAATGAAAA[C/T]GGTGGGGA	T	C
AX-147002414	CCATGATTTCATATGATCAGTAGCATTAACTGCTG[A/G]TAGTGGAGATTAACTACTGTTCTTAGGAGATTGTG	A	G
AX-147002422	CAATGTCTGATTAACTGGAGCAGATCTTGCGAGTA[C/T]GAAGGGAGCGGTGTACCCAAGGGAAGCAGTCTTTC	T	C
AX-147002456	CTTTGATTTCAGCTTCCTCTATTTTTTGCTATGTC[A/G]TACACTGTTAATACTACATATGTCAAGATTAATTT	A	G
AX-147002471	CTCATTTTTGGTGGGTAAAGAC[A/G]CTGATTTTAATGCTCTCCAGGACTAACGAAGTCAG	A	G
AX-147002478	TATGCAGAGTACTTTCACAGTTTAAATAGATAAGG[C/T]ATCCTTCAAGAGTATTGAGCTACAGAATGAACACT	T	C
AX-147002536	AAATCTGTTTTTGGCTCCTAAATATATTAAACAGT[A/G]TATGCTAATAAGAAAGTAATTATTATAGTTACCTG	A	G
AX-147002562	CACCATGTCACTACTACAAGAAGACTCAGTTCTTA[C/T]CAAGTTGATGCCATTCTTGACCTTTGTCTCACCTT	T	C
AX-147002581	TTTTGTAGAATGTATAGATTTAGAATCAGGTTGTC[A/G]TAACTGTTTTCCAAACTCAGAAATCTAACTCTGAA	A	G
AX-147002590	CATTTTCCATGAAGTTTCTGGAAGCCTATTGTATG[C/T]ATGGATTTCTACACTTCTTGCAACAAAATAAACTT	T	C
AX-147002627	GTCTCAGCAGAGTTTTTTGTAGCTGTGGTAAAATA[C/T]ATGTTTTTCTCCCAGTGTGGAAAATTTTCATGTGT	T	C
AX-147002661	CGGTCCACAGGCATTCATGAGACCCTCAAAGACTA[C/T]GCCAAA	T	C
AX-147002754	CAACCAACAGGCTACACACCTGCGCCTCCACAAAC[C/T]TTTCAAGAAACCTCTTATTGGACCATTGCTACATG	T	C
AX-147002756	TGTTCTTCAGCTTAAGAAGAGCTCAAGGTTACTTT[C/T]GAGTTTTAAATTTTGACACCTAGGATCATTCAGGC	T	C
AX-147002780	TGGGGCATCTAAATTAACAATCAAAATGGCAACCA[A/G]CCTCA	A	G
AX-147002802	GTGAGAGCTACACACTACTGTTTGGTAGGAATAGC[A/G]TTTGTGAATGGGCTGGAAGCAAAGGCACACAACAC	A	G
AX-147002839	AAGGAAGAGTTGAGATACTTTTTATTGAGTTTTAT[C/T]TTGAGCCAGGTTCTGGCCA	T	C
AX-147002847	ACAGGCATGAGACCATCATTTGAAAATCTTGAAGT[C/T]A	T	C
AX-147002865	TGGGTGTTATTTATTAACTTTACAATAAGCCATAC[A/G]GCTGATC	A	G
AX-147002883	ACTTTCTTCATTTGTCACATTATTACAGACTCTGC[A/G]TTATAGGATCTATAAGGAACAAACAGATGTATATT	A	G
AX-147002910	GTTTCCCCAAGGCCTTGGAATCAACATTTCTGCAA[C/T]GTAATCCATCAGAGTGTTTTCCTGCATTTTCTGTT	T	C
AX-147002928	ACATTTGTGCA[C/T]AATTGCATTATTAGGGAAATGGCAAGAGAGAATCA	T	C
AX-147002929	TTCTGTTACTCTCACTGTGGATGATTAACAGAGAT[A/G]TGATACAATTCTCACACCAAAATTGGTAGCAACTT	A	G
AX-147002960	ATTTTAAAATAGCTTAACGAATGTCAAAGGAAACA[C/T]GCTATTCCCAAGGCAAGGTGAAATTTGTTGCTTAT	T	C
AX-147003027	TGATAATTGTAGTCCCTTCTGCTGAGGAACGGAGG[A/G]GATTTCCGCTCCGCCTGACAAATTCTATTTCCTTT	A	G
AX-147003030	TATGGTTCTGCATTCTGGTTTTTACTATAATAAAT[A/G]AATGAAAATAATGTTCCTGATAAATCTGTATACAT	A	G
AX-147003031	CCATAGTTTATTCTTGCCTGAGATGAGCAGAGCAC[A/G]CATGTAGAGGACCACCTTTTCCTGTGTCTCACAGC	A	G
AX-147003075	ACATAATCTATAGAGTTTATACTTTTGCTTCCATA[A/G]AGACTGAAAGTGAGTTTAGACTTTAATCTTTAATT	A	G
AX-147003136	CTGGTGTAGGATTTTACATATATTTGAGATACACA[C/T]GGATAATTTCCTCGCTAGAAAGATAGTCAGGAATA	T	C
AX-147003165	GACTGCCAATGAGGTACACTTTGCAGGAGAAAATA[C/T]GTTAGGGAAAGCCAAATTTCAAGTCATCCTAACAC	T	C
AX-147003195	AAAATATCTGTTTTTCTGTAACAACTCTAAAATGA[C/T]GTATTTTTCCTAATAACTGACATGATTTCAACAGC	T	C
AX-147003200	CTGTGGGTGGAGTTTATTGGAGCCACTCATACTAA[C/T]GGTTGATACTGAGATCAACGGGACATATTTGGGTG	T	C
AX-147003239	GCTGCAGCATGGCAGAATGCATATCAGAGGAATTG[C/T]GAATATTTCAGCCTGTGCTGGATGATTCTAAGAAA	T	C
AX-147003279	GGGTACGGACTTCATTTCAGGGTTGAAACATTCGA[A/G]CTGTTCCAGCTACTGGATTAGAGGCAGCATTTCCA	A	G
AX-147003437	TGTTTCATTTATTTTGAAAACAATTCCTTTAGGCC[C/T]ATCTTCACTCTTTTAAACTATCCCAATTATATTAT	T	C
AX-147003446	AACATTTTTGATGTCACCTTGACCCATCCCCACTT[A/G]TCTGGATCATCACAAGAAGTCGTAGACTCTGCTCA	A	G
AX-147003528	TACAAGTGCCAATTGGTATGTAAGTATCTGGAATA[C/T]CTTTCTCCTTATTTTTGCCCTGACTTATATCTACA	T	C
AX-147003556	TACAAAACCAGGCTGAAATTCCTACCAGTCCCAAC[C/T]GCCTGAAGAGTTGAAAGGTTGTTCAAAAATTCCCA	T	C
AX-147003564	ACACAAAATGTTCAATATGTAAAAAGTGAAAAGAC[C/T]ACAGTTCTGATTGTTTTTATC	T	C
AX-147003590	GGCTCTTAAACAATTTTAAACACTTGAGTTCAGCC[A/G]CTGCTTCTGTCTTGCAAGTATTGTAACCCGCACTC	A	G
AX-147003632	TGTTGTTAGTGATGAAACAATAATAACATAGAATG[C/T]TCATCAATACTGGTAAAAATTATTACTTATTTATG	T	C
AX-147003687	TGTCTCAGACAAGATTTAAAAACTCAAGACAAGAT[A/G]TCATCAGGATCCCCATATATGCTAAACAATGGCAA	A	G
AX-147003698	GCACATAATTCTTATTTCCAAGAATATCATTACAC[C/T]GCATAACACAGGTAAAG	T	C
AX-147003791	TCCTTGTTCCATCAACTATAACCTTTTCAGTCACA[C/T]TATTTGCAGTTA	T	C
AX-147003828	GCAGCTTATTTCGTCATTGTTATTTTTCAGTTGTA[A/G]CCTCGTGCCTTGTATGGTGGTTTCTGTTTCTTGGA	A	G
AX-147003862	TTTGTCCTTGGAAAATTAAATTATAATTTATGTAA[C/T]CTTGTTAGTCTGAAAAATCTTCAGTAGCTTTCATT	T	C
AX-147003865	AAAGATTTACTTTCTTATTGATTCATGTTTTCTCA[C/T]AGGTTCATGTATATCATGTGTAC	T	C
AX-147003869	CTCAAAATTGAGGTGTAACATAGTTTCTCAGGAAC[A/G]CTTGCCATTTTGATTTCTGTGTAAGTTTGTTAATG	A	G
AX-147003877	TACTGTTGTGTGGTTCATCTTAGGCTAATAAAGGA[C/T]TTTATGTGTGCCTTTTCAACATGCAAATGCATTAC	T	C
AX-147003910	A[C/T]GGGCAATAATGAATACGCTCGCTGCGAAAGGAAAC	T	C
AX-147003923	TAGGTCTGGAACCAGAGTGGGCTAGGATAACTCAA[A/G]CTTCTTGCTGAAATATAGTTAACCAATTTTACTAG	A	G
AX-147004022	TGACAATAAAAAGGTATGCAAACCACCTTAGCTGC[A/G]ATGCAAGATACTATCTTCAAAGGTGCCTTTTAAGG	A	G
AX-147004033	TTTTTTCATTTTAAAGTAATGTTGGATGCATACAG[A/G]GCTTTGAGAATACAGGATTCTCAGATGTCATAGTA	A	G
AX-147004083	CCCTCCAAATGTTGAAGTGGTTCCTGTAGTTATCA[C/T]GAACCAACGTGCTGAGGGCTGTAGGGAGACCACAT	T	C
AX-147004121	CTTGAGTTTAAGTACAGACTTCTCA[A/G]TATTATTTCTGTAAACTTTGAATTTGTGTGTACCT	A	G
AX-147004142	TGTGGAATGGAAATTAAAGCCTTTTAATCAGCCTA[C/T]GAATATCCAACTTTGTGGGAGTAGGTAATAAATAT	T	C
AX-147004189	CCAAATCTATGCAACAACATTTTTTAAAGAGAAAG[C/T]ACTGTACTAAAGTAAAAGTTACTAAAAATTGTCAA	T	C
AX-147004203	CGTTATTTCCATAAGTCAATAATTTTCAGCGAGGG[C/T]GAAAAAGGACTGTTTGGGCAAAGGAATAATAAATA	T	C
AX-147004236	CATCTCTTCCTCAATTAGGGCTCCCCTCATCTTCT[C/T]AACTTACAAGCTAATTTAACTATTATATCCTGTTT	T	C
AX-147004245	TTCAAAGTAATTTGCCCATGAATTCTAGTTCAAAA[C/T]GGCAGCAGATTGGTGCTATCCAAA	T	C
AX-147004267	CCTTTAGGCCCTAACTATGGAGCCTACTCTCTCAC[A/G]TTTCACAGGTCAAGAACTTCGTTCCACCTCTCTTT	A	G
AX-147004283	ACAGTAAACAAAATAAAAAGACAAGGTACAGGAAG[A/G]GAGTAGGAATTTCCCTGTCATATAAAATAAAGAGA	A	G
AX-147004309	TGAGAAAGGAATATTTTTTTCAGTAATCTCACATG[C/T]GATGGTGATAACAGAGGCCTCAGTTTCAAATGTAT	T	C
AX-147004343	ATTAACGGTAATCCTGACAAATTGGGGTTTTGTAA[A/G]TAAAACAATTGTGGTTCACCATTCTGGAATAGCAA	A	G
AX-147004348	AAGCAGGTGAGGTTTTATCCTCCACTATTGTCAGA[A/G]TCTTCCTTAGGATATACACCTTTATGTCTAATACC	A	G
AX-147004356	CTGAAATAAGGGAGAAAGGAGAACCAAATCTATTC[C/T]GCAGTTATGTTTAGACTCTCTATTGAATTAGCTGT	T	C
AX-147004408	TTTTGTCTAGCAGGTATGTAATTGCTACTTCCAGG[C/T]GAGACAGAATAAGATAGCTTAGGGTAGATTTCCTC	T	C
AX-147004431	GTACTGGTGCACCGTTTGTGGATGATAAAAGGAGC[A/G]TTTTCCCTAAATTGTTGAAATACAGCACCTTTACT	A	G
AX-147004437	CATTGGCCAGGGGATAGGAGCTCTTAGTTTCTACC[C/T]AATGTGGGTTTTATCAGCTCACACTAAGTTCCAGG	T	C
AX-147004589	GTTTACAAAAACCTCACAATTTCTATAATTCACAG[A/G]CATGTGGGCAATCATATTTTCTGTAAATCACAGAA	A	G
AX-147004614	TATGTTGTATATGAAGAAAAGTGGGTAATAGACCA[A/G]ATAGTAATAACTTTACAAACTGTATGGAAATGAAA	A	G
AX-147004663	ATGTATTTTTGCTTCTACCCAATTTACAACATCAC[A/G]TGTTAGGAACACTTACTTTTTTGCCTCTTGCACAC	A	G
AX-147004664	TCTGTTACCTAGATTTATATTGAATCCTACTTCCA[A/G]TTTCAGCAATGTAGGTAACAAAAGGAACCAGATGA	A	G
AX-147004672	AGTGTAGTATGTTTAACCATTCAAGCATGGGAAGA[C/T]GATGGGGATGCTT	T	C
AX-147004715	TTTGGCATTTGTAAATCACCATGCAGTTGACATAC[C/T]CTAAGATTAGGAAAAAGTTCATAAAATGAAAAGAT	T	C
AX-147004721	GCGCCGGCCCCCCTTGTAATTAAATTTAAGACATA[C/T]TGGAATTTTTCTTACCACATACATTCATGTAAACC	T	C
AX-147004735	ACAGAATTGAGTAATTTGGTAGAAGCCATAATAGA[A/G]TGAGTCTGGTTGCTCCACTTCTGATTTAGCTCCTT	A	G
AX-147004754	CTCCATCTTCTTGCTTGATAATAAATATTCCAAAA[C/T]GTCAGT	T	C
AX-147004756	CAAAACATACCACTTCACTCCCAGAAGACTGTATG[C/T]TTTGTCCTGTCAAAACATAGGACTGTGTATGGGGA	T	C
AX-147004881	TCCCTTCTGTCTGATACTGTCAACTGAAGAAAATA[C/T]ACCTTCTGTGGCAATTGAC	T	C
AX-147004893	TAA[C/T]GTACTGCCCTAGTCTTAACCTCATTCTGTAATGCT	T	C
AX-147004918	AGAATGGTCTAAATCTCTACTGGGTTGCCCAAAAG[A/G]TCTAGGCAT	A	G
AX-147005050	TTGTTCTTGCCTCTTTGGTCCAGCTTATTTTTACT[A/G]AGTCTTGCCAATACTGATGTTCACTCAAAAGCATG	A	G
AX-147005058	AAAAAAAGGAGGGAATCACAGCATTTTCCACCACT[A/G]AATTGAAAGCATTGGTTTCTATCCACTTGTTAAAG	A	G
AX-147005071	GCAGACTC[A/G]TAGATGTCACACTCAGTATCCTGGTTGGATTTATC	A	G
AX-147005094	GCTTTACCTGCTGTGCCACACTCTCTGCCCCTCAA[C/T]GACTTTAAGTGTAACTAAGAGAAAGGCATTCGGCC	T	C
AX-147005152	GTTGTTAATAGATGATGATGGTGAACCAACGGAGT[A/G]TATGACAGTTTACTAAGCTCTCCTTGTGAAAAGCT	A	G
AX-147005159	AAAGAACTTTGCTCTTTGAGATTTTAAAAGGCCAG[C/T]GAAAATTTAGAGCCAGCTATTAATTGAGCTCAGAG	T	C
AX-147005189	GTTCATACTTACATCATCATATTCTTCTTACATAA[C/T]ACTTTGCATCACGAGCCACTCAAAACAGTATGCAT	T	C
AX-147005258	AACAAGAAAATGATGAACCAAATGCAGAAAGTAGA[C/T]C	T	C
AX-147005282	CTACGAACTCTTGATTATGTAATTTATTAGTCACC[A/G]ATTTTGCTTTTATAGCTTTAGTTTTCACGCTGGAG	A	G
AX-147005293	TAACATGCATAATTTTAATACACATACATAGAACA[C/T]ATAAGGGTAGACAAAGGCATATAAAGATAACCTTC	T	C
AX-147005327	CTTAATAACATCAGCTTTGTTATGCCAAAGACCAA[C/T]ACCAAAATATATTGTCTCAGTCAAAATGCCTGTAC	T	C
AX-147005378	ATCTCAGCAAATTCTTAGTGCAAACCAGATTAGTA[C/T]GGGAAATATGGGTACCCAGGTTTAAAAGATCACAG	T	C
AX-147005409	TTTATAAAACTTTGAAGTGCTAGTCATGGTAAATA[C/T]TGGAATAGCAGTGTAATAAACAAACCGCCTGTAGG	T	C
AX-147005461	ATATTAGAGATCAATTCTGAGGATTTGTTTCTAGG[C/T]GTGTTTACTCACTGGCTATTGGAGAGAAAGGGAGA	T	C
AX-147005510	AAAAAAGGGCAAAATTAGACTAAGATAACAGACTT[C/T]GAGTGTAGCTGTTTGTAATGGTGCCAAAATGCTTT	T	C
AX-147005570	AGATTTAGGAAGGAAAATCTTTTGACAGAGTACAA[C/T]GGAGGTCCCTGGAATCTGAGACTTGCCAAAGACTA	T	C
AX-147005571	AGCCTGTGCCATCCACGCTGGTTTCCTTTAGCAAA[C/T]GCAGGGGCAGCCTGG	T	C
AX-147005601	AGCACGTAGCGATGGGGGTGCCTCAGCCCCTTCAC[C/T]GTGATGTCCATGGTTTTGCCGTCTATGTTTATCCA	T	C
AX-147005616	CTATACATAAATATCCTGAACACTGGGAGCGCTGA[C/T]ACTTGGAGTTAGCTCCTTAGATTAATTCCCGGAAG	T	C
AX-147005706	CACAAATATTTATTTATAACTACTTTTCCTGCTCA[C/T]AAGAAACTTACATTTAAAGAAAATCTTTTATTTTA	T	C
AX-147005720	GGTAGAAATGTCAGCACTTATACTGCAGATTCATG[A/G]GGAAGATTTTTAAGTTGAAAATGT	A	G
AX-147005749	AAACCAGGACTTAAAAGGGAAGTAACACATAGGAT[C/T]ACATAGCTGATAAAGACTTGGAAAAAGGTAAAAAG	T	C
AX-147005772	TACTTTTATACATTCCAGACTGAATATAGTAGAGC[A/G]TACAGCAGGTTTCTAGACTAAAATTCATATGTCTG	A	G
AX-147005812	AGCCCCTAACTACTCTGGGTATGCTGTGAGCATTA[C/T]GCATGCAATTTAAAACACATTC	T	C
AX-147005828	ATCTTATTCCTCTTATTTATAAGCTCTTTAGATAA[C/T]ACA	T	C
AX-147005829	GGGCC[A/G]TGCAGTTCTGTTGACATAAACCTTGCAGGTGGGCA	A	G
AX-147005832	TCATTTCTTGGTAAATCTATATAGAGGAGTGCTGA[C/T]G	T	C
AX-147005869	TAGGACTTGTTCTGGTAGCCAACTTGAAACAACAA[C/T]GAAAAGATTGCGTGTGTAAATATAATAATTTACAC	T	C
AX-147005877	TGTGATTTTTAGTCACCTTGTATAACGTTGTTTCC[A/G]CTTCTAAGTTGGATACCACCCTGGCTGCAGGCTCA	A	G
AX-147005896	AGCGGGAAAAGGAGAGTTCATGGGAGAATTGAAAC[C/T]TATTCCACAGAGGCAGATTGGAAGCCAGGGGACAG	T	C
AX-147005903	GAGTTGATCACTGTCTCCTTTTAAAAACTTGTGAC[A/G]CTTCAGGCATACTTTTTATAGCACTTAACACATTG	A	G
AX-147005910	TCCATAGTTCTCTTGGTAGAAATATTTGCTAGAAA[C/T]AGAATTTAAATATTTTAACCACTTCAAACATTAAA	T	C
AX-147005912	GTAACGTGAGGCAAGCTAACAACCATTTCCAGTGA[C/T]ACATGAGGAAGTAACCCAGAAACTTGCCTTCATCT	T	C
AX-147005960	CTCCTGAGAAGCTGACTACCTGGTCTGGTCAGAGA[C/T]GGAAACGATTGCCTGCAGGTGACAATCATTGATCC	T	C
AX-147005993	AGTGC[A/G]AGACAATTTCCAGAATCAGCATAATAACTTAGCAT	A	G
AX-147006024	GCATGCCAGTATGCCATGATGCAATCCAGAGATTC[A/G]GTGATTTATTGCAAACAAATCATAAAAATCTGCAT	A	G
AX-147006029	CAGGGGAGACATGGGTCTGTAAATGCAGACAGCTG[A/G]CAGGTTCTTAATCTTTGAATCGACCGATGCAGTAA	A	G
AX-147006039	AGACTCCAGCTAATCAGTAGTAAGATACTAGAATA[C/T]TCTATTCATGGAGAGCCATGGCATTGTACTGATTG	T	C
AX-147006094	CCTCACAGTGAAAGAGGAACTCATTCTCTTTTTGC[A/G]TCCAGGAATAATTTCTTAAAATCACAGTTTAGAAG	A	G
AX-147006101	CCATTATCACAGAAAATCGTAGCAGTCAGCTATGA[C/T]TCTAAAGGCTTTTCT	T	C
AX-147006102	CCTGGTTTTCAGTACTATCTATGACTATTACTCTC[A/G]CTTTCAATGAATGAGTTTTTGTTTGAGAAAATTAA	A	G
AX-147006168	TTGCACTCTATTGTCTGTGTTCTATTGAGAATGTG[C/T]ATCTTTCTTTCAGCTATACACATTGCAAGCAAAAT	T	C
AX-147006180	AATCAGAAT[C/T]ATCAAGGGTAATTTACTGACATTTTATGAAAGTAG	T	C
AX-147006244	GACTGACATCAAACTGTCTGTGCATCGAAGATACA[C/T]ACTCTAGGAATCCCACATTCATCTCAAAGTTGCAC	T	C
AX-147006268	GACCTAGATTTCTTTTCAAGCCAATTATTTTCCAT[A/G]TGTATCTAAAGCATGTCAGGTGTCATTCAGGATAA	A	G
AX-147006357	CTCATTCATTTGCTGTGGGATATCAAATTATTTAA[C/T]ATCTGTATTCCTACTTTTGT	T	C
AX-147006440	TGAAATTATTGTACCCAAGAATATTTCAAGGCATG[C/T]TCTCTGTTTTCCTTTGCAACTGAAGAAGATGGTGC	T	C
AX-147006493	TTTGAAAATAAATACAAAATCCCACCAGTGGTTTC[C/T]ACACATCATGTCTTAACCATCTTTACTCCATCAGA	T	C
AX-147006494	CCCCTCTCCA[C/T]GTGTACCCTGTATTACATCTCTCACACATCCAGAA	T	C
AX-147006507	TGATAAGCAAGCCTTTTCTGCAACCATTGTTTTCT[C/T]AAAATAGAAGGGTTCAACTTTTCTGATTATAAAGG	T	C
AX-147006546	TAGATTAACTCTGGTTAACACTCTGCTACCCAAAT[A/G]CCCTGCTCTATTTTTCCCCGATGGTCAGAAATTGG	A	G
AX-147006558	TAAGACTTTATATTGTTTTGCAACCCTGAAGTCCC[A/G]TCCTCTACCTATTAGAAGAAATTGTTTCCAACTTT	A	G
AX-147006601	TGCAGAAGGAAATGTCCTTGTAAAGGCAGATTCTG[C/T]AACATAAGCAGTTTCAAGCACACTGACTTAGGAGA	T	C
AX-147006606	ATAAGGATATGACTGATTCTTGATAGTGTATTTAC[C/T]AATGGTTTTGAGATTCTCGTATTTTCTTGTCTTTT	T	C
AX-147006670	TACCTCTCTGTTGTGGTTTGGATAAGATTGAGTAT[A/G]GCCCCCAAGGGTTTATGTATTGGGAGCTTGGACCC	A	G
AX-147006678	CAAAATGGGCAATAAATGATGGCACAGTCATTTGT[C/T]GGCATGTTGCAAATCGACTGTACAGAGCTTGATGA	T	C
AX-147006736	CCTGGATTCCTTAAAAATAGGGAATGGTCAAGACA[C/T]AGG	T	C
AX-147006743	TAGACTCCACCTTGTCACGAGTTTTAAAATAGAGC[A/G]AGAGCTACACTGCAAGTTTCTAAATGACTCGATTT	A	G
AX-147006763	AAAACCATCTGGTCTTTTGCATGGTTCTTTTCATA[C/T]GCCTAAGATTTGGAGGAGCAAGTGTGAGCTAGGTG	T	C
AX-147006781	TCATTCAGAACTA[C/T]ATGGCTTTGGTATAAAACTGATCCATAAAGAGGCA	T	C
AX-147006878	GCCTTAGTTTGAGTTGCCTATTTGTTTAAAGCAAG[C/T]AGCAAACATTCAGAATGAATGTAAAACACAGCCCA	T	C
AX-147006888	GCTCTGCTGTGCAGGTCCTGGTCTAGCTACTGGCT[A/G]AGAAAGATTTACCTTGTTTCGATTCCAGCTATTTA	A	G
AX-147006952	ATTTGGAGGGCAACAGCCAGGTCACCTTGACCCAC[A/G]GTGTTATGTATTGCGTGAACATGTAATTTTGCAAC	A	G
AX-147006970	AGCAAAAGTGATCCAGTCAAGAGCAAAGGTCACAG[C/T]CACAGTTTTGTGGATGTTAAGGAAATTTGTTCTTG	T	C
AX-147007050	ATAGATTGAAACTTCATTAGAGTAAGGACCTCATG[C/T]ATCTCATTCCTTGCCCCATTTGTACTGAGAACTGT	T	C
AX-147007054	CAATTTGCTTACCATAATCAACACAGATTTTAGCA[A/G]TTCGCCATATTTGTCATTTGTGCATGCCCATATAA	A	G
AX-147007056	AGTGGTCCCCAATTCCTGCCTTTCCAGGGATCACC[A/G]ATATTTTAATCTTTCTGAGTCTGTAACCCTGTTGT	A	G
AX-147007063	TAAGGACAAGAGAACAAAACCCCCACTGTTCTATC[A/G]ACTAACCCTTGACCTCAAGTTTTCCAACATTACCT	A	G
AX-147007077	TAGCTAAAGGGTAAAGTTGCATTGGTATGCAGTAC[A/G]CAAAAGTGGAGTCTGCCTGGAAGTCACAATTTGCA	A	G
AX-147007182	TATCTGGAGTATAAAACCAAAAATATATGGAAACA[A/G]AGCTATTTCTATACATGCAACTTTTTTAACCTACC	A	G
AX-147007209	GAACTGTTTTTCACATGTGTCATAACTCTTCACCA[C/T]GCTACTGGACTAAGTCTACGCTCTGTCTAAGCTGC	T	C
AX-147007271	ATTTCCCTCCTTTTGCATAAATGTGAGTATCAAAT[A/G]AGTTTGAGGGATAAATGGAGCAAAGGAACACATGA	A	G
AX-147007272	TCTCTGATGTAATGTGTTGTCAGATAACTGCAGAC[A/G]TAGTTGCCATTATAAAGAATTTGTTCCTTAACGAT	A	G
AX-147007321	CTCAAATAACTCAACTTGGCTAGTTTTCACCAAAT[C/T]TATATAAGTTGTACCAGCTACCTGTATTCCTGTCT	T	C
AX-147007359	TACAAGGAAGTCCCAGATGAACTGCGATAGGAAGC[C/T]GAGTTGAACATTGCATGGGAAAAGAGAAATAACCT	T	C
AX-147007416	TTTGTTTCCTCACTCCTTTAGCTTACCATTGCTCA[A/G]CTTAATTAAACTAAACAACTTCCTTTGTATTTCAG	A	G
AX-147007422	AGTAGGAGATAGTGGGAAAAATAGGTGAGGATCAA[C/T]GATTATGCTAATATGGTAAGTACACAGTTAACTAT	T	C
AX-147007474	GAGGGCAGTGATGTCATGAAAGCTTCGAAAGTCTC[A/G]AGTCACTTCCTGTTTCTTCTGTGCAGTAGTTGAAT	A	G
AX-147007481	ATAGGGAGAAACAACATAGCAAAATCAATAGTAGT[C/T]GCTGAAATATTAAACCTGTCCAAGGTTACAGTTGA	T	C
AX-147007493	ACAAGAGATCTCGGGAGTGGTGGAAATGCTAGAAA[C/T]GATGATCAAGTAACACTTAGAAATCATTTTTGTTC	T	C
AX-147007536	AAGCTTGGTGACTCACATCTGAGCTTAAATATAAC[A/G]TCTACAACTTTATCTACCTCTATTTTTAATAAAAT	A	G
AX-147007569	TATTAATATTTTAAAGTTGAGAGGTCATAATCTAC[C/T]CAGTCTTCATTTGAATGT	T	C
AX-147007618	CTGCTCATTACTCAGCTTTCCTCATTTACGGGATC[C/T]CATTTCTTTTATGGGCACTGTGCCAGACTCATTGA	T	C
AX-147007673	GACTTTCTCTCTCCCCCATTTGCACTTGACACAAT[C/T]ATGGTATCACACCCTTGATGAAACACTGACCTGGT	T	C
AX-147007757	TTCAAGT[A/G]TGTATCAAATTGAAAAATCTTACTGGGTCATTTTT	A	G
AX-147007765	ACAGGCCATGTTAACAATTGTTAGTTTAGATTTAT[A/G]CATAGCACTTATCAAGCAAAAGGCCCACCATAGAA	A	G
AX-147007784	TTTCTGGAATGTTATCTTCTTGAAAAGCTCATGAT[A/G]TGCAATGAATTCCATTCAAAAACTGGCATCACGCC	A	G
AX-147007816	CTCCACTGCAACAGAAGATACACACAGTTACTACA[C/T]TGCCTTGCCTGTCTTTAGTAAAAGCTAAAAATCCC	T	C
AX-147007827	GATTCTTTACAACGTGGCTTGAAAAACCCAAGAAG[A/G]CGAACTGTATTTACCTGATAGAACAAAACCGTGTG	A	G
AX-147007828	CCTCAAGTTGCTAAATACCAGAGACTACACTATAC[A/G]CTAACTATAAAATGCC	A	G
AX-147007853	TAATCAAGAGCTAACAATTGCTTCAATTGCCTATC[A/G]TGTACCAATCTTTGAAAGATCTCATGTTTTCTATA	A	G
AX-147007880	CCCTACCAGTTACTAATACATGGTCCAACCTGTCA[C/T]TTCAGTTCTAATTTCTCAAGTCACCCTAATCCAGG	T	C
AX-147007905	CTGCGAGTCGTGTGTTCCATGCAGGGAGTCGACGC[A/G]GTCTTAACGAGCTATTAGACCAGTAGCTTGGCACC	A	G
AX-147007932	TTACTGTCCCTTCTTAACTTTAAACAGGAACAATG[C/T]AGGGGCCATTGTTGTGACACAGCAGGTTAAAGCTG	T	C
AX-147007944	A[A/G]TGCTCTGATACAGTTCTGGGATATCCTTGAGCTGC	A	G
AX-147007966	GTGCCTGGTGCTGCTGTCTGCAGACCAGGTGGTTC[A/G]TTTGTCCTTCAAGATGGCTCCCTTTCTTTCTGACT	A	G
AX-147007973	ATAAATGAATGAAGTCCTTTGAATCCTAGTAACTG[A/G]CATGTTGTACCTAATCTAGTGGATTCTTCCATTAT	A	G
AX-147007991	GCTCGTTTCTGAGTGGCTGAGCGATAATAGAATCC[A/G]GGACTCGGGGGAAGGCCGGGGGAGGGAGAATCATC	A	G
AX-147007994	CCACAAGATGAAATCCTTACTAAACTAGGGAGGAA[C/T]CTCTGTGAATGTCAGTCCCCCAGTGGCAAACAAGA	T	C
AX-147007999	TTATTAGAGCTGTTGCCACTACAACCCTTAGAGCT[C/T]AGGGCATAAATATGTCTGAGCCTAAGTTTGGGAAT	T	C
AX-147008038	TGCAAAATATTTTCCCATATTCACTACAGAGAAAT[A/G]CTACTTTTGAACAGGTAGATTAAGAAAACACAAAG	A	G
AX-147008128	TAGAGTGGA[A/G]GCATTTTCAATGATCTCTAGTGATTCCTGCAATAC	A	G
AX-147008188	TCCAATGAAAGTGCTGTTGGAAAGGCATGCAATTA[C/T]CATTTTGCGTTAGCCCCAGACCTCCAACCTGCCCT	T	C
AX-147008296	TAGCAGATATTTTTGAACAATTTATTAGGGATCTA[A/G]CAATGCGCACTGCTTGTCTGTACTTGCATCTTGCT	A	G
AX-147008405	GATACAGTCCTCAAATAGTTCTATCATGTTGTATG[C/T]TAAGACTACACCTTCCAGAAAAATGTCTATGCGGT	T	C
AX-147008431	TTGCTATTCAACCTTGTTCTAAATAGCTACAAATT[A/G]CTCAAATTATTTTAAGAAAGATT	A	G
AX-147008433	AAGACTAAGTACTGAACCTAATGAGTAAAGGTACA[C/T]ACAAATCAAGGAGTATCTGAACCGCCAGGCCAAAT	T	C
AX-147008443	CCTTGAGTTTAGACAGGAGAACAACTTCTTCAAAC[C/T]GGTGCCCACCCCTT	T	C
AX-147008460	ATCTCGGGCTTAGCAGTGCATCAAAAGAGAAAGTT[C/T]GGTGAGTTAATATTTGTTAGGCACTTAAAATGCTG	T	C
AX-147008463	CAGTGTTGTGCTTGATCGGCACGTTCCTGAGACAA[A/G]CTGCTCTGTTGCGCTGAGAAGGAGTCATCCCAAGG	A	G
AX-147008484	GGGAAGGAGTGAATGAGGTTAAGCCATCAACAGAA[C/T]A	T	C
AX-147008492	GCCAATTTTATAGGTAAAGACTGTAAAGCAAAAGG[C/T]GTTCTTTTAAAACAAT	T	C
AX-147008563	ATTATGGATGGATTTGGGTGAAAAGTGCCTTTGAG[A/G]TTAAGATGAGTTATTTCACTTATCAGCAATTTGAC	A	G
AX-147008656	GCATGCTGAAAACCTGAAATGGTAACTATTGCTGA[A/G]TCTCATGTGCCTCTTGAGTGGAGCTTTGTGTTCTC	A	G
AX-147008677	AAACAGG[A/G]TACTAATAAAAATGACATCTGAGAAGAAGCAGGGA	A	G
AX-147008709	ACTCTCCTCATCTTTACAAATTACAGCTCTGCCCA[C/T]GTTTCATAACCTAGCTCAAAGCTGAGTCCTCCATG	T	C
AX-147008753	GAAAATGGTAAGACCAGGCCAGACTTTCACATGGT[A/G]TGATTTGAACTATATTGGAAGGCTCCAATGACTCC	A	G
AX-147008764	AGCAGCAATCTAATAAATACAGAATGTGGCTTATG[C/T]TCCATTATTGAAAAATCAAATGCATGAAATGAAAA	T	C
AX-147008845	TACCAAATAGATGCTAAACTAAGAAAGCTATGAAA[C/T]AATGGTCCAATTAACATGATAAAGATACAGTTCTT	T	C
AX-147008946	ACCTCTTTGACCTCTGTTTTTAGAAAGTTTCAGCC[A/G]CATATATCTTCTTTCAACTCCTCTCAGCTTACAGG	A	G
AX-147008967	TATGGATAGCAAACTTGAGCAGGAACAAGGAACAA[C/T]TGTATAACAGCTAGCA	T	C
AX-147008976	TCG[A/G]TATCATTTAACCCCTTTCTCTCATAATTCCACCCC	A	G
AX-147008979	AGCCATGTACAAAAAAAAAAAAAAAAATTAGCCTT[C/T]AAGTTAACCTACCAAATGCAACCATGAATACAAAA	T	C
AX-147009002	CAGCTTAACCCACAGTGCTGGACCCTCATACTTCA[C/T]TTTCAAAACCTTATTGAAGCATTCAGAAAATTTTA	T	C
AX-147009019	CTGAAGTGTAGGCTTTAAATATGAAGAATAGAGAT[A/G]AACAAGCACTGGCAATGATATGTAAGATTTTTTAT	A	G
AX-147009020	TAATAAATTTTATTTCTTCTCATAAATATCTGACA[C/T]TGTGACCAGTAACTGGAAGGAAAGATAAATTTGGA	T	C
AX-147009029	GACAGGGGGCCACATTTTCTCTACCATTAACAGTT[A/G]ATGCTCTCCACCTTTGCATCTTCCTCCACTTAAAC	A	G
AX-147009055	TGGAGGTAGAGTTAATCAGATTTTCTCCAGGCTAC[A/G]GGACTTTAGTGGATTAATAACCTCTGCAGGATTTT	A	G
AX-147009067	GCAAAGCTATTTGAGGATGGCTTCGCAAAGGGCCA[A/G]TGCTATTGTTAACAGAACTCTTCAGAGCCTAAGCA	A	G
AX-147009103	AAAGATTTACTTCTGTTCAATTACTATGAAAAACA[C/T]GTTTAGTTTGAATATAATAGATATGGTAAAATCAG	T	C
AX-147009113	ATTACAGTAATTGAATATCTTTTATGGGAAAATTG[C/T]CATTCAGTAGC	T	C
AX-147009150	GA[C/T]GTTAATGCTTTTATTATTGCTTACACTGTAATTTC	T	C
AX-147009158	CAGCTGGGGATTTTGCTAACATTAATCATTTGAAC[C/T]GGTTGTGGTGCAAATGGTAGAGGCAGCCAGAATTA	T	C
AX-147009180	GCCAAAATGACCTTCTTCTTTGG[C/T]CTCCTCTTGAACGTCAACAGATTACAGAAGATTTG	T	C
AX-147009192	TTGAATGATTCTCCTGAGGAGTCTGGTGAACTCAA[A/G]CATGATGATCATATGAATTGCTTTTCTAAGGCAGT	A	G
AX-147009199	GCATTTTCCAAGCTAAATATCATCATGACAAACAC[A/G]GACAAATCACAAAAAGATAGGAATACACTATGCAG	A	G
AX-147009227	AGTGGGGTTTAAAGATTCTGGGATAACTTTGTCCC[A/G]TTTCTTACTTACAGACAGAGCCAAGTATGAGAGGT	A	G
AX-147009266	TTACTTCAAATTTATTTATGGCACAGCACAGAGAA[A/G]CTTCTGGGAATAAGAACTTTAAAATTTATTATAGT	A	G
AX-147009273	CAATATGCTGTGATCCTCTCCTCAAAAGCTATTGT[C/T]ACCATGTCAATGGCCTAGATCAACTTGACAATTTT	T	C
AX-147009292	GCATTGTGATGTTTTCAACTCAGATTTGAATTAGA[C/T]CCTGCTGGCTGTTCATGCTGCACATTACTGTGTCT	T	C
AX-147009326	GACCACTACCTTAATGTGGTTCCTTGGGAAAGTCA[A/G]GTTTCTCATGCTTAAGAAAATTTATCTGCTGTTAG	A	G
AX-147009339	AAGTGTCCACTGTTAGCTTCTCCTACAGAAGTGCA[A/G]TACTGGGCTTTAAAGTTCCTTCCATTCCAGATATT	A	G
AX-147009382	GTGTTTATCTAGCTGATAATTGGAAAAAGCCTTCA[C/T]GAGGGAATGTGTTAGATTGTGCCCTGGTAAATTAT	T	C
AX-147009386	TTTATCAAATTCATAATTAAGTGGCACTAATCTCA[C/T]CTTTAATCACTATCTGTTATTGATTCTAAGCCTGT	T	C
AX-147009399	CATCAATATTCTTCCAGTAAGCATAAAAGAGCTCC[A/G]TCCTCTATGTGAATAAT	A	G
AX-147009449	ATTTTACAGAG[A/G]GTCTATGGTGTTGTCTAATCTGTTGTATGCTGAAA	A	G
AX-147009451	CTGATTGGATAGATCCACCCACTTGCATGGGTGTC[A/G]GATTTATATCCACATCTCCCTCATCTTACAGCAGT	A	G
AX-147009465	AGGCACAGTTTAGATCCTTGGACAGCTTAAAATGT[C/T]ATCGAAAGGATAAGTTTAAGATGTTGGAGGACAGG	T	C
AX-147009481	GAAATGGTCATTTTTCCATTCAGTTATTGTTTATA[A/G]CTGTTGTCTGAATTCCCACTAAACCAGTGTCTTTT	A	G
AX-147009521	CCTCTTGACCTTTG[C/T]GATAAATTCTCAACTACTTAGCCTGAGTGAGGTAT	T	C
AX-147009597	GGGCTCTATAGACTACTGCATGATTCAGATAATAT[A/G]ATTGTAACTTTGTAAATTCTCTGAGATTGATAGAG	A	G
AX-147009598	GTAAGTACATGTGACTTCCAAACGAGACACCAAGG[A/G]CCACCTCTAT	A	G
AX-147009612	GTCATTCTCGGGCACAGTAGCTAGAAGCATTTCAG[C/T]ACTTTGTAGTCTCTGTGCATGACACTGGACATACC	T	C
AX-147009624	TGTCCCTAGT[A/G]TGCACCATATGATATTCCTGTAAGATTCTCAAGTC	A	G
AX-147009628	TTAAGGAAGCAAATAAGTTTTAGTG[C/T]GTAAAGAAATGTGTAATCCAATGTGACGTAAGGTA	T	C
AX-147009657	CCTGGGAGTTTGGAAATTGAAACCGTTTTTAAAGC[A/G]TAACATACATATGC	A	G
AX-147009713	AGAGAATGGCTATTTGAGGTCAAGTCTTACTCATA[C/T]AAACCAGTATGTCTATAAATATAAACTTACTACAC	T	C
AX-147009717	GTATCAGTTACGTGAGCCTCCAGTTTATGGAATGC[A/G]TAAGTGGAATTAATATCTTTTACTGGCACCAGAAG	A	G
AX-147009726	AGAAACATTTATTGAATCAATTAAATTAATTGAAA[C/T]AATTGAACCAAATTCTGACCTAAAGATCCACTGCT	T	C
AX-147009744	TGTTGGCATCTTAGAGTGTGTGATACTATTCAATG[A/G]CTCTTCCCTGAGCACATGACTGAGAGGCAGTGGCC	A	G
AX-147009752	TGTGGCACAGGATCTCTATAAATTTTATAAGGTTC[A/G]TAGCTTGGAGTATGGGATGATTACCTATATAGAGA	A	G
AX-147009760	TCCCAGAGACAGAGTGTGGCAGTTAACGATCTTCT[A/G]TTCCCTTCCC	A	G
AX-147009762	TTCTTTTTGTGGAAACTGTGTTACAATGCTCATTT[A/G]CATGAACATTTTAAAGATCCTTTGTGTTATGTACT	A	G
AX-147009765	GAATTCAATATCTAGCTGGTTAATCACTTTAGTTT[A/G]TAAAGGATATTACCCATTTAAAAATCCTAGGTTTT	A	G
AX-147009790	TTATTCCTT[C/T]TATATCCTGTATCACCAACTATGTTTAGCCTACTG	T	C
AX-147009793	ATGATCTCTATTCTTTGGGAGAAAAATTAAACATA[C/T]ATCTATCCTTTTCTATGCATGGTTTGGTATTTTGA	T	C
AX-147009868	AAGAAGTTTCCTAAGAAAGCCATGGTAAAGTGACC[A/G]AACACAGGTATCTTCTAGCCAAAATATTTTTTTTT	A	G
AX-147009871	ATTTTTTTTGGTCACAGACCACTGCTTACTTGAAT[C/T]GAAAGACTTAAGAGTTTTAATAATATCTCTTACAA	T	C
AX-147009938	CCTGCCTCTCAGCCTACATTGCAGAGTGTTATCAA[A/G]ACGCACTGATACA	A	G
AX-147009946	TACACTGTAGTTGTATGTAGAAGGCAGTAATAATC[C/T]TATTGCTGATATCCATATTTTTAGATCAATATGTA	T	C
AX-147009951	ATACATTATTGGTTTTTATCTCTACTAAAAGAAAT[C/T]CTACAGCTGAAATTTTCCATGGATCAACAGAGCAC	T	C
AX-147009982	TTGATAGCTTAAGAGTGGGATTAATACCTAGTAGA[A/G]CATTTTGTGTTTGCACATTTAGCATATCATTTGAG	A	G
AX-147010012	CTCAGAAT[A/G]TAGAGCATGATCACAATGTTGCTTTCTTTAAAGGA	A	G
AX-147010016	CATCTGTTTCATATAAACTGATTTCTAAATTATGC[C/T]GTATGATTGGATTGGATCTATACAAACATCTGGTT	T	C
AX-147010017	AAATGCTGACAATAATACCACATGCAAAACCAAAA[C/T]GGAGATAGGTGTTAAAAATTGAAATTTAGTCTGCT	T	C
AX-147010066	TACACTTGAAGAACACGGCAACCATCTTCTAGACC[C/T]GAAGGGCAACTGCTAAAGATTCT	T	C
AX-147010080	GTGTGTCTGACAGTGTGATATGGAGAGGGAAGTGC[C/T]AACTGAAGTGAAATAAAACTTATCTACAAAAATTG	T	C
AX-147010186	GGTAGAATGTAGACAACAACTGTTCATGGGTGCTA[C/T]TAAAAAGATTCCCCAATGGAATAAAGGACTAGACT	T	C
AX-147010203	GCCTCGCATAGCATGCCTAGTAAATAACTATTGTC[A/G]AGTCTCTTCTCACCTCAACAGGAAGTAGGAAAATC	A	G
AX-147010295	TGGTTTATAACATTGGATGTCCAGTTACTCCTAAC[A/G]TGCTGAAAAAGTTGTTAGTTGGTCATATCTGAATA	A	G
AX-147010321	CCCTGGAGAATCATCTGTGACGATCACAGGAAACA[C/T]AGGCTTGTCAAAAACGATTTCCACACTTCGTCACC	T	C
AX-147010341	AATTATGCTCTTTGTATCAGTGAGTCATATGAATC[C/T]AGTTAGCAAATGTGGAACAGATGTTCTGCTAATCA	T	C
AX-147010344	CCAC[A/G]TGATGAAAGTAGCAAGTGTGTTTGTCTTTCTAATA	A	G
AX-147010426	TAATTAAGATAATTTCCTTATGGGACAATAATATC[A/G]CTTATAAAAATCTGAAATATGTATTTAAGACATCC	A	G
AX-147010455	ATCCAGCCAAAATCACTGAGCATATTCACCCCTTC[A/G]TATTCCTCCTGACTTGGACTTGGTCCATCTAAGGG	A	G
AX-147010468	GCATCTTGTGAAGGGTCAACTTTATTCCAAGTAGC[A/G]TGTTGCTATGGAACTGTTGCCTTTACTCAACACGC	A	G
AX-147010477	TGATATTTCAAGTACCTGTGCACAGCCTCACAGTT[A/G]ATTGAAAACTTAGGTAAAACACCATGAGCACTCAA	A	G
AX-147010497	AAGAGGTTATTTCCAATGACCAGACATTTATTTTC[A/G]ACATCATCTTCTCCTTTAGCAGAAATGGTGAAAGG	A	G
AX-147010511	ACACCCTCTTTTGTTCCAATTCTCACTGTTCTTTG[A/G]GTTGATTCTTTTGCTCCAGATCAATTCAGGAATAC	A	G
AX-147010609	TTTAAGTTGTGAGTGGTATCCTAACACTTAAATAC[A/G]CTTTGGTGCTCACTACATTCAGGTCTTCTTTTAAT	A	G
AX-147010645	CAGGATGCTGATTTTATATTTCATTGATTGACATC[C/T]ATGTTTTTT	T	C
AX-147010696	ACTGATGTCATATTTTTGAGGATTACAGCATAAGC[A/G]CTGGGTTAAAATGCAGTGGGTAGTAGAAAGCACAG	A	G
AX-147010736	AATAGGTATTCTGAATTTTTTTGGTTTTGCTCTCT[C/T]GGCTTTTTTATAGTGAATGTGAATTAATTTATTAT	T	C
AX-147010768	CGAGGGAGGTCAGGATGGTTCATTTTGGGAAGGTT[C/T]GCATTGTTGAGTCTTTACAACACTCGCTGCTATTA	T	C
AX-147010800	TAATGACAGCAATGAGTGTCCAAGAGAAAAGTGCC[A/G]AGGCACAGGTTTACCAAGATGACCACCAA	A	G
AX-147010846	ATGTTTCTACATTTAGTTTTAGGCTTTTGTGGAAA[C/T]ACTTGTTA	T	C
AX-147010906	CATGGTATTAAGATGGACAGCAATGAAGCTGAAGG[C/T]CTTAGTGTTCTTGGATTGTTAGGAACAGAAAAGAT	T	C
AX-147010950	TTGAAACCACTTAAGTTAAATCATTAAGAAAAACT[C/T]CTACTAAAGATATATGATTATTAATTACTGCAGTT	T	C
AX-147010978	AGTTGCCCACTCTCTGTCTTGCCTACAGGTAATTA[C/T]AGTGTTTCCCAAGGAAATTAAAGAGATGCATTTCC	T	C
AX-147011000	GTTTAGAGTGCATTAGAAGCACCTACTGCTAAAAT[A/G]TATAAAAATACTTTTCACTAACTCCATGACAGTTT	A	G
AX-147011003	AGTTTCCAGTCAACACCAGTTACGTGCTGACAAGT[C/T]ACGAAGAACGGTCAAGACTGGCAGGGAAGAATGCG	T	C
AX-147011017	CAAAGATTTGTGATAGTTTTAAGAGGCCAATAATA[A/G]TATGTAATGATTAATATTTTATAGATCCTGCTTTA	A	G
AX-147011025	TTAACTGGTATCTAGTCAAAGGCAAAGATTAGAAA[A/G]CAGGTAAATATTTA	A	G
AX-147011035	GGAGATCCTCAACAGGAATATCTGCCTAGAGTGAA[C/T]TATTACTGAGAATGTCCTTGAGGATAGAGCACTAA	T	C
AX-147011096	TAGCATTAATTTTTTTCTGGACCAGAGACAATCAC[A/G]TAGCTCTCTTCAGAGATAATAGTGAAACTACTCCC	A	G
AX-147011145	TATGCCATATTCATTTTGGATAGCATATACCTATT[A/G]TAAAATTTAGCAGCTATGGGGTGCTTAATAGATGC	A	G
AX-147011155	CTTTCTTTCTTTGTTTAAGGGCTTTCTTATACTGG[C/T]GTACATCATCTTTAGAGAAATTTTAAAGTTTTTAG	T	C
AX-147011188	GATAGGGTATCTGTCCTTGGACTTGTAAGAAATGG[C/T]ACCAAGTCCTACCCTCACTTCTTTACCTGGTAGAG	T	C
AX-147011197	CTTGC[A/G]TCCTTTCACCTTCACCACTAAATCCATACATGCCC	A	G
AX-147011270	GGATATATTGAAGATGGATATAAAGAAGAGGAGAG[A/G]AGCCAGATGAAACAATAGACAGATGAGAACCTACA	A	G
AX-147011283	CCAAGTATGTGATTGAAAGTAATGTGTGCATTGAA[A/G]TGCTATTATTGATAAAACTGTGCTAATTGGACTAT	A	G
AX-147011328	CTTCCCTGGAACAGGTGAACAAGTCCTCTGATCAA[C/T]TGCCTCCAGTTGAAGTTTATAAATGATG	T	C
AX-147011333	TTCCTCTTCATATTTCTCCTTGTAGAGCATATGTC[A/G]TTGAAAATTAATTCCCTGACTTTCTTCTGAAGAAG	A	G
AX-147011433	AAAATCATGGAAAGTCACGCCACTTCCTGATAGCA[C/T]ACAGCTCGCCTGGCCACCGAACCCTCCTGCTGACT	T	C
AX-147011450	CTAAAAAATGGGCCAAGTCCTGCAGGATCCTCCAA[C/T]TCAGCTTCATTGGTCTTCTACGTCATCTTCATTTG	T	C
AX-147011481	CCTGCCACCGAGGCTCACCTGACACCGATGACATC[A/G]ATATTGAGCTCTTTCGCTCGTTCCAAAAGGAGCCT	A	G
AX-147011490	TTCTTATCATTCTCACACATTTCTTTGAAGTTTTA[C/T]CCTATGTGCATTTAGTTTGAAATTTAAATAGATTA	T	C
AX-147011521	GTGGTTTTAAAAACTCGGGACATTTTCATCAAATT[C/T]TGTCGGTTTGCAGCCACCGCGCCTGGAAGCTGGCC	T	C
AX-147011531	AAGATATCTATGTCCATCCATGCTGATTATAGAGT[A/G]ATATTCTTACTAAATAATTGTTAATCCAAACCAAG	A	G
AX-147011580	TGCCCTTCTTCTTTGGTTTTAAAAACACTGTTTTG[A/G]TTTACTCTTACATTCTCTCATGTTAAAATGAAACA	A	G
AX-147011582	GTTTTCCATTTTTAACATTTGATATTTTCAAACAC[A/G]TCTTAAACACACAAAATTGTTCTAAACAGAGTCAC	A	G
AX-147011601	AGGAGCAAACCTTTATTAGAAAGCCTGTGCTGACA[A/G]GAAACAGATAGAAACCTCT	A	G
AX-147011604	AATTAAAAGGCAAACTATCAGATAGAATAAAAAAG[C/T]GTTCATCTTTACTTGGAAAACACACATGAATCGAA	T	C
AX-147011623	ACTCGGCCACTAACCCAACATCGACAATACTTTTA[C/T]ATTATT	T	C
AX-147011625	GTTTAACATCTGTTCTCTCTTAGTCCATTATTTCT[A/G]TGACATTTCATATTATGTTGAATTTCCATTTCCAT	A	G
AX-147011646	AAACTGTAAAATAAAATATCTAATCTTAGGTTGCA[A/G]TTGCCTTCTATCA	A	G
AX-147011655	TGTGACACAATTCCATGGGCCATTCCTCTGCCCAG[C/T]CTCTAAGGGAATGGGCCCTTCAATATTCTGAAAGA	T	C
AX-147011661	AGCGCTGGCCATAACTCACTTTGTTCATCTTAGAA[C/T]GAAGATATTAAAACACATTTCATCTAC	T	C
AX-147011664	GAGAATAAAAATTTGTTTTTTGAC[C/T]TATGACTTTACCTTTTCCTATTGGATCATGCACAC	T	C
AX-147011757	GCTGGGACACACAAAGCGCATCTAAAATTGTGTCT[C/T]GTGTTATATTTCTCCCAGAGGCAC	T	C
AX-147011809	GCTGAATTGTTTCTTGCAT[C/T]GGAATTACCCTAAATTGGACTCCAGTAAAATATTT	T	C
AX-147011832	TCTAAACCATGGGAAATATTTGACACCCAAACTAA[C/T]ATCATAAAATCATAGCAACTTCCAATCAGTGGAAA	T	C
AX-147011834	GATTTTCCACAAA[C/T]GTTTGGGCAGCACTAATTTTATTGCAAAAGTATTT	T	C
AX-147011845	AAGACATAAAAGATTTGAGTTGATTGGTCTATATC[A/G]CAGCAGGGCCTGTAAAATGTACCACATCTCCCAAG	A	G
AX-147011869	TCACGAATTAATGAAGAATTGATGAGAGATCAATA[C/T]GTGGGAGTTAAAATTTGCTTTAATAATCTGAAACA	T	C
AX-147011883	ATCTTTCTCTCAAAAGTATAGAGTACTTGTTTTAC[C/T]GCATGGAGAAGTCTTAAGTGCTAGCTCTAAAATGC	T	C
AX-147011923	CCACGCCCTCAAATAATCATAGGGATGAGGAAGCC[A/G]A	A	G
AX-147011938	TTGT[A/G]AGGAAGGTTTCAATTCCACAATAATATATATGAGC	A	G
AX-147011977	AGTGAGACTTTCCCTTTAATGTAATCAAAAGAGTT[A/G]AATCAGCAGTGAAAATT	A	G
AX-147012005	TTGTGGTTTGGGGA[C/T]CAGTCTGATTAACCCAGCCTTGGACACTTTCCCAT	T	C
AX-147012052	TGACTC[C/T]TCAGGTTGAATAAATTTGATGAATATCATTTAATG	T	C
AX-147012066	ATTATTCATAACTCAGCAGCGTCACAGCAAGCTTT[A/G]TATGTTCCCAAGAATGCATTTTCCTTCCCGACAGC	A	G
AX-147012102	ATTTGAAGTGCTTTTAAAAATATAGATCAACCTTT[C/T]AGTAGACATTTGTTGTGTTGTTAGAATAAATTTAA	T	C
AX-147012104	CAGGGAATTCTTTTGTTTGTATTATGTCAAGATAG[C/T]ATGAATATCCGT	T	C
AX-147012129	TTGGAAGAGCACAGACTTGTCTCCAGATCTTGATG[C/T]TGATGAGTGGCACAATCAAAATAATATCCAAAATC	T	C
AX-147012136	CC[A/G]CACTGTACAACTATATGAGGACTACAATCATGGGA	A	G
AX-147012226	ACAATGAGACATTGATAAACCTACAGGTAAATTTC[A/G]TATTCTATATGAGAAAGCAAGGTGATCAACAAAAA	A	G
AX-147012255	TAGGTGATTTTCTCCATACTTTTCTTCTTCAAGCA[C/T]GGTGACCTGAATACCAGTGTCACCTTTAGGTGACT	T	C
AX-147012302	TGGGAATTTGGTGGGTCATCAAAAACCTGAAGAAT[A/G]GAAGAGAGATCTGTCTAGATACAGAAAAGGCTACT	A	G
AX-147012311	ATGTGCCCTTTCTCAACAGAAGTGTCACTTACAGG[A/G]GCAGA	A	G
AX-147012356	AGATAATTTCAGATAGTTTTATGGTCCACATTTTA[C/T]AGATATTTGAGAACTTCACCAAGTTATATATTTCA	T	C
AX-147012423	GAAACTGTAAGTTGGACTCAACATAAAACAGAGGA[C/T]ACTAGAGAAACAGTTATAAATAACTTCATTTCAGC	T	C
AX-147012439	GCATGC[A/G]TGTCCTTGTAGGATCATCTCATCACTACCTTGAGG	A	G
AX-147012461	TCTTTCATGGAAAACCCAGCTAGTCAACGAAAAAC[A/G]T	A	G
AX-147012474	GCCCAGACAAATTTTTTGGTAGTTTGGTAATGATA[C/T]ACGTAGTCATTTTCAGTGTACTTTTGTTTTGAAGA	T	C
AX-147012524	AGTTACAGAGCTTCGTGAAAAATATTATGAGTAAA[C/T]TAATGTCTAAGATTTTAAAATGGGAAATGACTCGG	T	C
AX-147012550	TCTTCAGGCAATCAGAAGGATGGCTATAATGTCAG[C/T]TGAGCAATTTTCTGTTTAAGTTATTGTTTCACTGC	T	C
AX-147012576	CCTTTAGGAAATCTATGTCTCAGAATATAGCTCCT[A/G]TCCACATGAGCAAGCCAAGTGTCATCTTTTGAAAT	A	G
AX-147012659	TCATTTCTGAAACTGAATTCTTTATCATCAACATC[C/T]GGCC	T	C
AX-147012728	CACACACACATCTTTGAAATCCTCCTATTCCAGAC[A/G]GGATCTTAATTATTCATTTATATCCTGATACCCAG	A	G
AX-147012814	AGCCAGCGATCTAGTTGATGGGTGCACATGTGACA[C/T]GAGACATCTAGAATGCGTCATTAGGAGAAATTTCA	T	C
AX-147012836	ATGGCCATTGGTATTGAGAAGTAAACAGAAACAGA[A/G]TAAGGATGAATTACAGGACAAAGGCAGTTTTTGGA	A	G
AX-147012869	CCAGGTGTAATAGCAATTTCATAGCAAGCATTCCA[C/T]TGATGCTAGTGGTGGTATGCAGTGTGCAGGAGTCT	T	C
AX-147012946	GATGGATCTAACCTTCGCTGTCTTCTAGTTAGTAC[A/G]CTCAATTTTTAAACCATGCACTTTGCT	A	G
AX-147012967	CATTTACAAAATGAATACAATACAACTAACTTCTC[A/G]TGGAGAACCCAAGATGACTCAACCCATTTATTTAA	A	G
AX-147012978	TTCTTTATCTTTGGAAGTGTTTTAAATTCCCTTAA[C/T]TAATTAGTTTGTTTAAAAAGCTA	T	C
AX-147012993	TCTTTCTATGGTGGCAATACCTGTAACCCCACTCC[A/G]GTTGTTCTGCTGTAGCATTAAACTGGACACCAGAG	A	G
AX-147013020	ATAGAATTAGCCAAGACAGGGAAATTACGGATTCA[A/G]TCCCAGCAGAGTAATATTTTCCCAGCTATCACAAT	A	G
AX-147013033	AAAGCAACTTCTATTATTTTTTATATTCTGTGTTT[C/T]GGTCCTTAACTTGGACAATAGACCACATTTGAAGG	T	C
AX-147013056	CAAACTTTATTTGGATCCTTTGAAATTTGAAAGTG[C/T]TTTGGAATATGATTATAATATATTTGTTACATAGC	T	C
AX-147013066	GAAACTTGTTTGCTTTAATTCAGGCTCTCATAACA[C/T]AGTGGGTTAAACAACAGAA	T	C
AX-147013090	CTCGTATCATTGATCAGTGTTATTGAACTGTCAAC[A/G]TGTATCTGTCATCACAATATATCATTTTCCTGGAA	A	G
AX-147013096	AATCTCACCAATTTTCTAATTGAACCACTTGGACC[A/G]ATTGCCCTGATCATCAGGACTGATTGCTGTACCCA	A	G
AX-147013165	GTGTAATGCTTGATGTGACTGACACGAGAGAAGCT[C/T]ACTTTAT	T	C
AX-147013224	TTATGATATTCTGGGATATAAGATCATATAAAATT[A/G]TAATTGTTTGGAAGCTTTATGATAGAAATATATTC	A	G
AX-147013258	ATTTAAAAAATAAGCGCTGCTTTTAAGTTAAGGAT[C/T]GGGCGTGGTATTCTTCCCA	T	C
AX-147013270	GTGCCTAAGGGTTTATATAGAGA[C/T]GTTCTTTAAAAATTACAGACCATGGAAAATGACCA	T	C
AX-147013416	TATTCCATTTTAAATCAGAGAAAAATGATGTCACT[A/G]TTTGGAAATATAACAACTAGAAATGCGCTTATTTA	A	G
AX-147013453	TCTTTTGGACAAACAAGAGCGAAC[A/G]TTTGAACTCTTTTTTAAGTAAGTATTTCCCCAATA	A	G
AX-147013458	CTACTTCTCTGACAGACTTGAGATTTTCAGGCAGT[A/G]ATCTTGTACTGTGTAGCATGGTGCTGTCCAGTAGC	A	G
AX-147013468	TAGGCTTTCACAACTAACATTTGTATAACATAGAA[A/G]CAGTAAGCAGGC	A	G
AX-147013474	TGATTCATTTTTTGCAAACATATTATCTTAGTTTC[C/T]GTCTTCACACAACTGAC	T	C
AX-147013570	CCATTCCCTCCAAATGCTGGCTTATGCCTGGCATC[A/G]ATGGGATTTCCTGATTTTGAGAAATGAGCACTGTA	A	G
AX-147013595	TAATCCTGGAAAGGTGGAAGTCAAGAAATATGAAT[A/G]AAGAAAAGAAGTTATAGATAGTAATAAGGCTTTCA	A	G
AX-147013624	TAGTTGTAGTTCAAATTTTGGAATCAAATCTGAAT[C/T]GC	T	C
AX-147013638	TATTGCTGTTTATGGCAGTAACATAATGGTAATGG[A/G]TGGGATTTAAATTCATTTTCTTTTCAAACAAAACT	A	G
AX-147013675	AAACTTTAAGAGATCGAGACTAGATGCTATCACCA[A/G]GCTTTTAATTTAATCACACCCCATTCTGTCTACCT	A	G
AX-147013709	GAGAGGAGGATTAGGGTTAAAGGAGAGCTCCAGTA[C/T]ATGAGAACCTAGACTCTGCATATGTCATCAACAAA	T	C
AX-147013757	TTGCTATCAAAAGTTAAAGAGAAGAAATCTGTTTC[A/G]TGCATGTAGTTGATGAACTGATACAGTGCTTCTCT	A	G
AX-147013773	TTGTAATATTTTCCACAGTGCTGATCAGGAGTTCC[C/T]AATTTTCATAGAACCCACAAATCTTTTTAAAAATA	T	C
AX-147013790	ACCATATGCCAAGCCATAAATCAAGTAAACATAAT[A/G]CTAGAGTTGCAAGGCAGGAAGGGTACATCTGCCAG	A	G
AX-147013803	CAGCTGTAATGTAGGACTTATTATTTTTAACAAGT[A/G]CTTTTTACAAACCAATTCCAAGTCATTCTGAGTTT	A	G
AX-147013840	TGGGATAGCTTGCATCTGATCCTG[A/G]AGGTCAATCAGATAGATTGTAGAAGTTTTTAATGC	A	G
AX-147013846	AATCTTTATAGGTAAGCACAGAGCAGCAATAATTC[A/G]GAATTTGAAAGATGAATGAGGATAATAGTAAAAGG	A	G
AX-147013882	AGGACAATGTGTGCTGATGAAGGAGTGCTTAGCAC[A/G]TGTTAAAGTATTATCCTATAAAAAGACACTGAAGA	A	G
AX-147013885	GTTTTGGCATTTGATCTCCCCAAATGCTAACCAGT[C/T]GACAGCTTTTCGAGAAAGTTTGCACCCAACCATCT	T	C
AX-147013892	AAGAACTTACAGTCACAGTCCATTGGTTCAGCGAG[C/T]CCTAGTTTAAGTTTACACATTCAACTGAACACTAT	T	C
AX-147013931	ATTTGAGGGGAAATGAAACCATTTAGAGTGGATTC[A/G]CAGGTGTTTATTACAAAAAGAAGTAGAGAAAATCT	A	G
AX-147013941	ATATTGTGGCCACTGAAAAGCCTGACTTCAGATGT[A/G]TAAAGAGACTATAGTGCTCTTAAATTTCAAATTCA	A	G
AX-147013987	GGCCACACATGAATATAAAATCTTCTGAAACTAAG[C/T]CTTTTCTGGAGGTACATTTCAGGCAAACTGAATCC	T	C
AX-147014000	CTAAAATTGTGTTTGTCTTAATTTTAGTGACTATA[A/G]GATAAGTGTATAATCACAATGGATGGATGTAAATA	A	G
AX-147014154	AAATCATGATTAGTTATCCTTCCACCACTCCTCAT[A/G]AGAGATATTGTTGTAAGAGACTTGATTTTTGGATA	A	G
AX-147014191	GCCTTTTGTCACCCCAAGCATGATAAACATCTTTA[C/T]ATGAAGAATTACTAAGCCACACCAAAAGATAGATC	T	C
AX-147014287	AAGTCCCTGTTACTAGAAGCTTACAATCAAGACCC[A/G]TTTGCAAAATATGTCATCAAATCCTTCAATGTTGT	A	G
AX-147014289	CCTATTGGCTGTGGGTCTGGTCCTTTCTGTCTCTT[C/T]GGGAGTAGTTTACAGTACTGCTGAGCCCATTTTCA	T	C
AX-147014294	CTTTAAAAAGATGGTCCTTTATTATATTTACTTAT[C/T]GTTTCTGGTTGGTTATGGTGGGCGTGTATGTCCTA	T	C
AX-147014377	AGAGATCAAGTCTCTCTGGCCATGAAGGAATATAG[C/T]GTTCACTAGAAGTGGTAAGACAAGTTCGGGAATGA	T	C
AX-147014459	CCTGTTTTCTCGCAGCCAAGAAACCCATTAGAAAA[C/T]TGGCACAGCATCCAGAGACACATTAGA	T	C
AX-147014491	ACTATGAACTTTTTAATGGAGAATTCATACAAAGA[A/G]CAATAAA	A	G
AX-147014493	GAATGATTTATAAATCTATTTGTGAATTAGGTAAG[C/T]GAGGTTTT	T	C
AX-147014502	TCCAGGTAATTAAATCAGAAATTGGTGTATTTGAT[A/G]CATCAAATGAGTTCTGGGCTCATGATCCTCACTGC	A	G
AX-147014559	AGCCATTAACAG[C/T]GTTTTGTGGCTTGTACATCAGTCTCTTGTGACTCT	T	C
AX-147014582	TCGGCGCTGACTTGGTTAATGAGTCCTTTAAGAAA[C/T]GGGTGCTGGGACTGCTGCAGCAGCATCCTTGGCTT	T	C
AX-147014604	GTGAAATCTGTATTGCAAAAATATTCTTTGTCTCA[C/T]GTATTAATCATTGGAAACTCTGCAATATGTCTGAG	T	C
AX-147014655	GGGAAAGGCTAGATATAATAAATGGAGGAAAAATA[A/G]CAAAGGAAAGTTAGCATTTGGTCATGCTCATGTTA	A	G
AX-147014657	CAATAAACAGATTCTCTTTCTTCTTAATGCAGGAA[A/G]CTAACACCAACATTGGTTTCAAGCATGTTAAGATA	A	G
AX-147014663	CAAGGCTCCTTTCTTAGCAGTGGAGATGTCACCTC[A/G]GGTACTCAATCTAGACCAATGTAAAAACCTCCACG	A	G
AX-147014698	TGCCCCTTGTTTCATGTATTCATTTATTTATTTTG[C/T]TTATTCTATTTCAGACTTTTCTATGCATCCTGTAG	T	C
AX-147014751	TCCACTTAATTCCCAGCCAAAATAGCAGGTCAACA[A/G]CTCTGCCCCTTACCTTCATGATAAACAAATAGGTA	A	G
AX-147014789	TTTCAACCAACCGAGGCAAAGGGGAC[A/G]GATTTATTGACGAAAGTAACTAAACCTTGGGAAGA	A	G
AX-147014808	CTATTAATATACTC[A/G]GCCTAGTTATCAAAAGTCTTATGTTGCTCAGTATG	A	G
AX-147014812	GAAAGTCACACTAGCACTGAGTATGTTAGTAAGCC[A/G]TGATAGGACCTGCTGGGCTGGGGTGGTGAAGGGAC	A	G
AX-147014813	TAGAAGTCTTCTGTTTAACTAACTTTGCACGGGTT[C/T]AATTTGATTCATTGACTTAGACTACTAATTTATGC	T	C
AX-147014903	TTGTCTAAACCA[C/T]GTATCACAATAATCTTCACTTAAATTAATAAGATC	T	C
AX-147014925	AAGAATTCACA[C/T]AGCATTTTATCACTCTTGCTAGCACTTGGGTTTGC	T	C
AX-147014969	TCAAAATATTGTATGACTTCACCAATGACTTATTT[C/T]ATCAGTTCAAAGAATTTAATATAAACACAGAACAT	T	C
AX-147014973	AACGCAATGCAAGGATTCAGGGTGCAATTAAGATG[C/T]ACAACACTAAGTCTATTATATCACCATTATTTTAA	T	C
AX-147014983	AACTTTGAATCTATATGAATGAGAAAAAGAAACTC[C/T]ACCATAAATGAAATCTAATACCATCAGTACTTAAA	T	C
AX-147014996	CAGGCATTTAGCTTTGTGGTGAAGACTCTTACTAC[A/G]ACATCAGCTCCCATACTGGAGTTCCTGAGTTCGAG	A	G
AX-147015033	TGAAATACA[C/T]GATCACCTGTTACAAGCTTGAAGTCTCAAAGTTGA	T	C
AX-147015240	TCTCCTACTTCACCTTTGGAATACATAAGACAACT[C/T]TCACTCATGTCTGTGCATACAAATGATTAACTGTT	T	C
AX-147015258	AGCATTCCAGGGTTTGACTACATAAGATCTAGGAC[A/G]ACG	A	G
AX-147015308	TTCCAGAATGGCTTACTGTGGAAGAAATCATCTCA[A/G]TACTGCTCTGTGCTTTGCTGATTGCACTCTGGAAT	A	G
AX-147015319	CCCCATCTGACAGTTCTGAAATTGTAAGTGAGCAA[C/T]GGGCTGCCTGTCGTCCCTGCTCTTCCCTGGAGGCC	T	C
AX-147015320	AAACCCATTGTGTTGTAACACCAGCCTAAAGGTCA[C/T]TGGCTTTTTTCAGTTTAAAACATACAAC	T	C
AX-147015326	AATTGGTTTTCTTTGGTGATCGTCACATGAACTGG[C/T]CTCTGTCAGTCTGTCCACTTC	T	C
AX-147015349	AGATGTAGATAAAGCGTTATCTTTGCAATTAAGAG[C/T]ACAACATAAAAACAGATAAAATTATTTAAAAATTC	T	C
AX-147015350	TATAATCACAGGCTTAATGGACCACTAACTATAAC[A/G]TTCTACAAGTAAAATAGTAGAAATACCACAAGTCC	A	G
AX-147015359	AGAGAATTAGGGAGAGACT[A/G]CTAATTAAAGGGCATGTTTCCTAATCCAGCTCTGT	A	G
AX-147015387	ACCATTCTTTCCCTTTTCATATATACAACATTGCA[C/T]GCAATCTTATCTGTTCAATGTACTATTTTAGATGT	T	C
AX-147015399	GGAAGTTAAGAGAGTTTGAACCAGAGAACATGCGC[A/G]GAGATAGAAGGCTTAGACATAGGAAATCTCCTTCC	A	G
AX-147015402	GAGCTTTCAACGGCTCAGTTTCCATATGAAGTCCG[A/G]TATGGTTTGCATTAGAGAACATCTGAACAAGTAAA	A	G
AX-147015422	GGCCTCTGAAAGAAATTGCTGTACATATGCACTAG[C/T]ACTTTAATATATTTTATTGGCTATATTTTTTAAAT	T	C
AX-147015439	CTATTTCTTTCTAATAACTTACATTTTCCAGTACC[A/G]ATTCTA	A	G
AX-147015485	CAGATAGATGGCAAAATAATGTATAGCTAGCAAGA[C/T]CTATCAAGCATTCACAGTAGACTTCTC	T	C
AX-147015498	AAATACTTACACTTGTAAAGGGTAGGCCTGGCTAA[C/T]GAAATGAAGTTGGGACCACTCTAATCTCGATGACA	T	C
AX-147015548	TCAACAACTGTAGACTGGGCTGCTCCATCCTCCTA[C/T]GAATTGCAACTCTTAAATCCACAATCTGCTTTGCA	T	C
AX-147015564	TATGGAGTATGGTACATCATAGCAAGGGGGTATCT[C/T]GTAAATTTTGTCATAGTATTATAAATACAGAGACA	T	C
AX-147015639	GACCACCCTGTTGCTATTCCGCTATCTTGGAACAC[C/T]GCTAAGCAGCACCTTTAACAGCAAGACAAAACACT	T	C
AX-147015651	GTGAGTTGTATCAAGTAACACCTGATGAGTATTTC[C/T]GGGATGGGTGACACAGTCCACATCCTAAATGAACA	T	C
AX-147015699	ACAACATGAATAATGGGAAGCTACTTCAGCAAAAT[A/G]AATTCAATAAAGTATAACTGGTTAATTGAGTTATT	A	G
AX-147015701	CTTGAGTTGTTTTATGAATGTGTCTAACTGAAGAA[C/T]AGCCTTTACTGAGCTACAGTGAGGTTTAATAGAAT	T	C
AX-147015707	ACCA[C/T]GTTACCCCTTTAATACTCTTAGAACCTCTTTTCTC	T	C
AX-147015713	TAATAAAAACTCTGACTTGAAGTGCTTTGCCCAAA[C/T]ACTTTGCAACTTAAGCAGCATTTTTCTTAATCTTC	T	C
AX-147015741	AGCAGAAAATGAATAAGACTATGTCAAAACAACAT[A/G]TTGGCCTGAGAAGGGCTGAATGCATAGATACTTGT	A	G
AX-147015776	CCATTTTT[A/G]TTCCATTGACTCAGCATAACTGCATGAGGGTTCCC	A	G
AX-147015793	AAAAAAGTTAATTTTTACGTGCATTTTCAAGAGTT[A/G]CCGAGGAATTTAAGAAACGGTAAGGAAGACGCTGA	A	G
AX-147015848	AAATGC[A/G]TCTTGTTTGCCTCTGGTTGAAAGCATTAGGATTTC	A	G
AX-147015885	CTATATATCTTAATTTAAAGTGCATCTTTTATTTC[A/G]CGCCTCTGTTTGTATCTAGTTGTTCTGGGTCCTGA	A	G
AX-147015909	AAATATTTGCAGCCACAGTTAAGAGACTTTTGAGG[C/T]TTTCTGAGTTCATCACATCTCATATTTGAAGCTAA	T	C
AX-147015964	TTAGTAGTCTGATAAATATATTGTTCTAGTGATCA[A/G]ATGGAAATATTTTCTACATAAGGTTTAAAGCACAA	A	G
AX-147015973	CCGGGCAAGGTTGGGAAGAGACTTCCGAAAAACTT[C/T]GCCGTCAGGCACGGCTGCAATCGGCTCGGGAAGAC	T	C
AX-147015988	TGTTCCAAGAAGATGAGGCTATCCCATGAAGTAGT[C/T]ACATTCATTGAAACTTTGATCCATTGAGAATTGTA	T	C
AX-147015996	AGAATTCTATGGCTCTCTGATGTTCCAGGTTTTAG[C/T]CTTTAGATGCTAACAGCATAGTGGTGGCAACACTC	T	C
AX-147016112	TGAGCATGTTTGCATCATCATGATGGTAATTGATC[C/T]GATTCCCTCCCCAAA	T	C
AX-147016177	GCGGATCA[A/G]CTTTAGGACATGGTTTCTATCAGCATTCACCAGCG	A	G
AX-147016184	ACTTGTAATGACTCGCCCTTTTTCTCTAATGTTGT[A/G]TAGAGGTATTCTCTGCCCTGATTACATTCTGAATA	A	G
AX-147016228	CAAGTAACACACTTAGAAGGCCTGGCATAAGACAA[A/G]TGCATCCTATGGCGCTAGCTCTAGATC	A	G
AX-147016237	ATTTTCCTTAAGATT[C/T]TTTCCCTTTTACTAGCTGGTACCTCTTTCCCCTAA	T	C
AX-147016276	GTACCTGGAAATCACATGACATATCCAGGAATTAC[A/G]TGCATGCCA	A	G
AX-147016373	GCACAAATGCTGGTTTCCCTCTACAGGGCACTGAA[C/T]GC	T	C
AX-147016381	ATCTGCTACATATAATTCCTCTTGTGATGAGTCAA[C/T]GCTTGACTTATTCTGAGACACCTTAGAAGCAGACA	T	C
AX-147016389	CTGCTTTTTCC[A/G]AATTCTAGTGACTTGCTTTTTTAAGTGACATGTAG	A	G
AX-147016393	CTGATAGATAAATCCGGGACATCCAACGTCAGCAT[C/T]GGCAAAGTACTCGTGCACGCAGGCCTTGCCACCGA	T	C
AX-147016411	GCATTAATATTCTCTCCTGTACACCATAATTATTT[A/G]TGCACATTTTTAAACCTAT	A	G
AX-147016463	ACAAGTTCTAAGCACAGGGAATCTAGAAAGCTATG[C/T]AGCAAATGCTCAGGTAACACAAAGTTATCAGGAGT	T	C
AX-147016559	ATTACAAGAGTGACAATTAGTTCTGCTAATAGGAC[C/T]GATGTGACCTTTGGTCCTTGCTCCTCCCTGCTCTC	T	C
AX-147016603	AACGCTGACTCCAAGTTGTAGGAAGCTTCTCAAAC[A/G]GTAGTCCAGCTGCAGCTC	A	G
AX-147016611	AGAAGTGAAAGGAGCAACTGATAAAGGACTGAATG[A/G]ATTTCACAGATGCGAAGTTGACCATCAACTACTCA	A	G
AX-147016640	GATTACAATTTCATCAGCATTCCAAGTATTTTGGT[A/G]CTATTAATCCTTGGACTACAATCTTGCACTGAGCT	A	G
AX-147016646	TTACTATTTGGGAAAAACTCACTGTATTAATTATT[A/G]TGACTCTGTAATAAGGCACAGCTTGGTATCTGAGG	A	G
AX-147016674	GAAGTAAATAACAGCTTTGAAACTGAAAGGCTCAG[A/G]AGGAGCTATATTCATACACTAAGGAACACATTTCA	A	G
AX-147016706	AGGACTGTTCAAATTTCTCCCAAATTGTCTGCATC[C/T]GAAAAGATCACCTCA	T	C
AX-147016713	CATTCTCATAGGTTCCTAAACCATTGCTATGATGC[C/T]ATTACCTGCAGAGTGAGGATGGCTACTCAGCCAAA	T	C
AX-147016722	GAAAAATGAATTAAGTTATTGTTGCACTAATACTA[C/T]GTGAGAAGAAAGAAATGCAAATAAAAACACAACAC	T	C
AX-147016730	TCTTTGTGGCCTGTATCATCCAGTACAAGGAACAT[C/T]TTATTGGGTGTTGTGGTTGAAAAAGTAAAAAGCCA	T	C
AX-147016743	ATACATGCTGAGTGCAATGATTGGATAAATGAGCA[A/G]ATCATGTCAGATCACATTGCTCCTACTTTTTTTTT	A	G
AX-147016764	GTGTTGGCTGAGTAGCCCACATTGGTCTGAGTTCA[C/T]TTTGTGTCAGTGATTAGTGTAACTGAAATTGGCTG	T	C
AX-147016771	TATATCACAATAAATGCCCTTAGGGACAACAGAAT[C/T]GTTTAGTCCTTTTTGA	T	C
AX-147016783	TTCACATGACTTGTCACATTAGTCTTCTAAAATAT[A/G]AGGGCACAGACTTGTG	A	G
AX-147016826	CCTAACCTACTTTCTATTTTGCAATGAATCTCATG[C/T]TCTTTCTACAGGAATCTGATTCAAGACTAGCTTCA	T	C
AX-147016865	TCAAAGAAGACCCTTTGTAGACTTTAAACTCAATC[C/T]GTTTTTCTAGATCACACCACCACGAAAGCTAAACT	T	C
AX-147016963	TTTATTTTTATCACAGCAGTTTTTATTAACCAGAT[C/T]GTGTGTGATGACGCCCAGGCATGTCACCAGCATGA	T	C
AX-147016978	GACAGAACATTATTTCTCTTACTACTTTCTTGCCA[C/T]GATTCTCTCCTTGA	T	C
AX-147016998	AGTATGAAGGGCATTGACTGATGATGTGACAATCA[C/T]GCTTATGATTGTCATTTGTGATTGACATCTGAGAG	T	C
AX-147017016	TATTACAAAGTCAAATTGTTACATTAAAAACTCTC[C/T]GTGGGTGGGCATTTAGCTTAGTGG	T	C
AX-147017035	AAAATTGAAAGGAAAAAATGTGCTTATAACATGAA[A/G]CATAAAAGATTAATTTTGAATTTATATTCTAATAG	A	G
AX-147017076	GTGGT[A/G]TATCAACTCAACTGTATGGTAATGGCATTTGTGTG	A	G
AX-147017094	GATTTAATTTTTTTTGCTCACGAGTAACTATGCTG[C/T]CTCTTTTAAAATAAAATCTGAAATATCTTTATCAC	T	C
AX-147017104	A[A/G]TTAGTGGCAGAAATCAACACACGAAGCTGTCCTTT	A	G
AX-147017136	TGAAGCAGGATCTTGGGCCAAATGGTGTCCCTGGC[A/G]TGATTTTCCATTCTTAGTGTGTAGTTTAACAAACA	A	G
AX-147017148	ATGAAATTTTATCATTTTTTTACTTTCTTGGAATG[C/T]TACCACAAGTCCATCATAAGAGGGTAAATGGCAGC	T	C
AX-147017186	TCTTCATCCAC[A/G]TCTTCCAAGTTGATTATATCTTCAACCAAGGCGGT	A	G
AX-147017187	AGGGCTCTATTGAGTTATCTTTAAACTTCACCTAT[A/G]CAAACTTTTAGTAAGAAGCTATTTA	A	G
AX-147017280	TTGGCTTGCTTGGATGTTTACAGGGTAAATGGGTC[A/G]GACATTGGGAA	A	G
AX-147017322	GTTCAGGGAAGTGATTTATAGAGGTAATTTGTTCA[C/T]TGATTCATGTTTAAGACACCTGCCAGAAAACTTAA	T	C
AX-147017338	TGCACATTCCGCCTGCCCACTGCCAAGCTGTGTGC[A/G]TTTCTATTCGACAATCGCCGCTCTTTGTTATGCGT	A	G
AX-147017358	ATCAGGAGTCTCCTGTGGGTATTTC[A/G]TTCTGGGTTGCTGTTGCGTCATTTCTCTGTAACTG	A	G
AX-147017419	GTCCTGTAAAAAAGAGTAACTTTC[A/G]TGGCTTTACCTACCAATATCTCTTCTATCTCACAC	A	G
AX-147017429	CACAGAGCACAGTAGCTATAAAAGAAAATCTGTTG[C/T]TCATCCTTCTCAGATTTGGACCCAACAGGTAGACC	T	C
AX-147017474	TTAACACAATTAATATTCCATATTTAAGGGCAAAC[A/G]TAGCCAAATAAAGCAGCTGCAGTCCCTGGAACCAG	A	G
AX-147017481	TCCAGCTGTCCT[C/T]AGCTGCCTCGTTAGAGCCAAGAGTTTTCCAGTAGG	T	C
AX-147017509	TTGCTTTTCCACACCTCCGGGTTTTCCAGCATTGC[A/G]TAACTTGTACTTGTGCAGACATATATATTCTCTCT	A	G
AX-147017529	CATTTCATTACGAGCCCTAGCAAAAGGATATAGGA[A/G]TTGGGGCC	A	G
AX-147017534	ACACACAAATCCTACTCAACAGAATGTCAAGATAA[C/T]AGGTGACAGTCAAGGTC	T	C
AX-147017547	CCCAGACAGGTTCCAGGTCATTCTACTCAGCCGTC[A/G]TCTTTGTTCTGCTGACCATACTCCAGCTGTGTGCC	A	G
AX-147017550	CCGACCCCATGAAAGTACTGAAGTTGAGCTACAGC[C/T]AAACCCTGGCCAGACTTGGGCATGGTTCTGCCGCC	T	C
AX-147017552	GTATTAGTTTTCTAACCTTTACTAAATTTTGAAAG[C/T]CACTTTTACAAATTAAATATTAGTAAATAAATCAC	T	C
AX-147017553	AGTGTGAGTGATAAGTAATTAAATCATGAATATAA[C/T]CAATGGAAGAAACTATAAAGTTAATTTGGTTCCCA	T	C
AX-147017570	GGAAGAAGAAAATCTAACTGAGCAAAGTTGTCTCA[C/T]TGTATACAGAAGCTAGAGACCCAGTGAATATTGTC	T	C
AX-147017585	CCTGCCCTACTTGGGCTGGGCCCGGGCCTCAGGTG[C/T]GAGTGCACCTTAGATTAAAAATCTCTGTTGCTTAG	T	C
AX-147017598	ATTAC[A/G]CACTTAGAATTATGTAATGTTGAAATCTAAAGAGA	A	G
AX-147017770	TGTCTTTTCTCTGCATTCCTTTGGCTTCTTTGGTG[C/T]TCTATTACATGTATTGTGCTCTGTATCTTAGTCTA	T	C
AX-147017828	TTGTTTGCATCAACAAACACAAGAATACCCATGAT[C/T]ACA	T	C
AX-147017830	CCTTTTAC[A/G]TTATGGGAAAGTCTGGACTTGATCTTGAAAACAGT	A	G
AX-147017873	CAATAGTTTTCATTTCCTCTCTGGATGGGATTATA[A/G]GATTAAATGAGAAGGGGGTTGCCAAGGCCACCTGG	A	G
AX-147017906	GGAAATGCGGAAGGTAAGTGAGAACTGCTCTCTAT[C/T]TCAAGGAGCTCATTAATTAATAAAA	T	C
AX-147017939	GTGTCTCCTAA[C/T]GTTTTTCCTAGATTGTTTCTCAGTGCTCAAAGTGG	T	C
AX-147017952	GTGACATAAACTTCTTTAGGGAAACTAAATGGTCT[A/G]TTCTATTGCCTGCCCAGAACAGTCTAGATGGGAAT	A	G
AX-147017997	CCCAGGCTGCCCATATTCAGAACTGTTTGCTGTTA[A/G]TAGAGAATTAAATGTCTACACATTAAGCAGTGGAA	A	G
AX-147018050	AGAGCCTATCAGATTTTTTTGCTGTCATCTTTGTG[C/T]TCTGTTTTTGAAACCCTCATTACTCATGTCACCCA	T	C
AX-147018063	AATTGCTTTTCTTATGGTTGGTGGAGTATGATAAA[C/T]AAGCTGTGTATGCATCTGGGTCTATGCTAATGTAA	T	C
AX-147018095	ATGAGTTATTTCTCCATTCACCAACCATGTTTTTA[A/G]CATTCATAACAATTAATATACGTGGATCTCTAAAA	A	G
AX-147018161	AACAAAATATAGATAGCTCCAAACTTTCAATGGAT[A/G]CACAATTTTCTGGGAGTGTGAAAAGTGTAAATCCC	A	G
AX-147018197	ATGTTGACTCAAGTTACTTTATTGTTCTTAGAAAT[C/T]ATACAATATCTTCTACCATGGTGGAAAGTTGGAGG	T	C
AX-147018209	GATGGCCCTGTAAT[A/G]AACTTTATGTAGTAGGTTTCAGGATGGTATATTCT	A	G
AX-147018215	AGCAGTTCTAGTCATTGTCCTTTGCATCTCGGAAA[C/T]CTACACGCCGTGCCCTGAGAGCCTGGGCGCTGTTC	T	C
AX-147018220	TCTTCCAGCACAACCCTTTTCAAGGCCAGTGCCAG[A/G]TTAGTGCAATGACTCACCAGCATGGTGCAGGAGAG	A	G
AX-147018257	CCATTTCCAGCCATTTTTAAAACATTGAACTATCC[A/G]CTACTTGGAACTCTTTCCATCCATTTTCAACACTG	A	G
AX-147018291	AGATATCTTGTCCAATTTTAAACATCCTGAAGCAG[A/G]GTGTTTAACATTATTAATACTCAAATGTTTAATGA	A	G
AX-147018293	CAACTGGTCTTAACTGCTAAGCCAAACATCCACCC[C/T]TATTGCTGCTTTTTGGTAATTATTAATTTATTAAT	T	C
AX-147018380	TCCTCTGGGATCCCATCA[C/T]ATGTGTTGGCTTCTTTCCTGATACCACTTATGGCA	T	C
AX-147018491	GTGTACAATGCTTTGTACCTGTGTAATTCTTATTT[C/T]TCTGTAAGTTGTCATGTACCTTCCCTGTCTCTCCT	T	C
AX-147018493	CTGGAT[C/T]TTCTTGAAATGAAATTAGAGGAAGACTTCCTTTTA	T	C
AX-147018547	AAAGTACAGAAAACTCAGCCTAACAAATAGACTAG[C/T]CAGAGAGCAGAGGAAACCCAGGTACTGGGTTATTT	T	C
AX-147018580	CTGTGACGTGGTCTCATTGAGAAGAGAGTCTTGGC[A/G]ATGCTGTTAAGGTAAGGATGAGGTCATCCTGGCTT	A	G
AX-147018607	CGTCTCAGCATCATCAGGTTCACCCAATGCCATTA[A/G]CAATTTGCCTGAGTTAC	A	G
AX-147018611	CTGCCTTTCTAATACATAAATCTGCAACAACTACA[A/G]TGTTCTCCCTCCG	A	G
AX-147018640	CATCTGGAGATTTTATTTCCTTTGCTGTCCACCTA[A/G]TCTTTCACAGAAAATCTCCAGAAAGAAAGATGAGA	A	G
AX-147018667	ATTTAAAATTTAATGTGTTA[A/G]TATAAAGGTTTTCCTTAGTGCTCTGTGGTATATGA	A	G
AX-147018709	GTGAGAACACCAACAACACTATCCATTAAGACATA[C/T]A	T	C
AX-147018738	TTAATGCTTTACTTGGTTATAAATGACCAGTACCC[A/G]TATTTGCAACTTTTAAG	A	G
AX-147018764	CATATCTTTAGTTACACTATTTTTTGAGGAACTCA[C/T]ATAAGTCAGACAC	T	C
AX-147018858	ACAACTTCGGAACTGTGAGTTTGAAGAGATACTCA[A/G]TTCTAACAGAGGAAGAACCTAAGGAAACAACAAAA	A	G
AX-147018870	GATAACTGGATGTGATTTTTTATTTGTAAGACAGA[C/T]GTTGCTGTAACAAAAGTCTCAAACTTGTGGCCTTA	T	C
AX-147018874	GTTGCATCTCCTTGAAGTTGGAATGAATCACCCAC[C/T]ATGTTCCTCTTCCCATTTTACTCCACATGACTGTG	T	C
AX-147018893	GCCCTCACAAGGAGGAAATGTCGAATGAAGGGCTC[A/G]TGACAATTTTCTGATGGTGCTTATTCATTGCAATG	A	G
AX-147018939	CTGTGACCATTGACTTTTTAAACTTTTATTACAGT[A/G]CTACTTAAAACCTGGTATAATTTCACAGAAGATTT	A	G
AX-147018967	GGTAATCTACAAGGGAGACCATGGATTAAAGAGAG[C/T]GAGTGAGTGGTGAGACAGCCAGGAAGGTTGCCCAG	T	C
AX-147018991	TTTCCTTGAAGCCTAATGTGTGAAAATAATGTGAG[C/T]TGGTTTTAGGAGAAAATATTTTCAAAATATATACT	T	C
AX-147019046	TTTTCCTGTGTAGAGCAGTATGCAGGGATACTTAC[C/T]ATGCAAAGCAGATAAAGTAGGCATATAATTTGCTT	T	C
AX-147019105	ATGGCATTCAAACACAATGCTGTACAGTTCAACTC[C/T]GACGTTAATGAATGGTGTGCTAGAGAAATCACCAG	T	C
AX-147019119	AATTTTTAAAAATCCCAGGCTCTCTTGTGGATTGC[C/T]GACTTCAAAGACATGCATTAAGATTATTAAGCAAG	T	C
AX-147019128	GCCGTGATTGGATTAGACAGCACAAAGTGGTGTAT[A/G]TAGCTACCATCTGGGAGAGTCCTGGTCTGCCTGGC	A	G
AX-147019135	GTGAAGGTGTCTAGTACAAAAACCCAATGCATTTC[A/G]AGTATTCAAACACTTTGAAATACAAGGAACCAGAA	A	G
AX-147019147	GCAAAAGGTGAGATCTCACAACCTTCCAATATCCA[C/T]AGCTGTGCACAGCTGAGCAAGAAAGAAATGAAACA	T	C
AX-147019163	AATCAGCACTGTGCCACAACAGAATTGTTATTTTG[A/G]TCAATGACTTGTTTTGGCTCCGAAGGCACTCATTT	A	G
AX-147019164	TTTATTGGGTGCTTTGGATCTTTTAGAAAAATTCA[A/G]TGGAAGATATTACCTATTA	A	G
AX-147019174	GGAAGGAGTTGTAATTGCATTCACTTGAGCAAGTT[C/T]GCTCAGATTCAGCACTTCCTGATGGTCCACCTTGG	T	C
AX-147019216	CTATCAAAAACCTTTTGGCATTGCATTGATCTATA[C/T]AGCAGATTTAAGGAGAACTGACTACATAACAATGT	T	C
AX-147019278	GCCAGGAGTACAAACTCTTCATGATTTTACAGATA[C/T]CAATGATAATTTTTGTTTGTGTGGTCTGTTCAGTT	T	C
AX-147019289	GTGAATGGGGTGAATCATACTTAGCCCTACATGGA[A/G]CA	A	G
AX-147019302	GTTTTTTACAGCCTTGAGTTGGCTACTGAAATTTA[C/T]ACATGGGGAAGTGCAGCTGGATCTGGGTTCCCAGC	T	C
AX-147019307	TTTATTGTCATGGGGAAATAATCATATTACAGCAA[A/G]TGGTAATCATGAAAATAAGTTAAACACAATAAGAA	A	G
AX-147019310	CAACTACAAAGGAATAAAAAACAACCATGAGAAAA[C/T]AGTCAGAAATCTAACAGAATAAGCACATAGCGAGG	T	C
AX-147019383	GTATTCTGTACTTGTGGTGTACAGGAAACCATCTA[C/T]CCGTCTTTCTATT	T	C
AX-147019445	ACAGCATATTTTAATTCTCTACTCCAAAATAAAGA[A/G]CAAGAGAACAAGCTGGCTTGGCATTATTTCACAAG	A	G
AX-147019484	GCAGGTTAATGTAAGAAGAGCCCAAAGACTGACAA[C/T]AGGCCATCACCAATTCTTTCCCTGTACCCCAGCAT	T	C
AX-147019510	ACAAACTGTTTCCCCCTGTGCAGGTATTAATTTGG[A/G]GTAAGAGTTTTTGATGATTATATAAGGATTTGTAT	A	G
AX-147019661	TTAAAAAAGTGAAGAACACTGAGACAGCAATTAAC[A/G]GTTGTAGAAAAAAATGCTGCTGCTGTACC	A	G
AX-147019697	GATTACCACTAGGTTAGATAACCTGATTTTAACAC[A/G]TCCAGCTCCC	A	G
AX-147019722	ACGGAGCCCCAGTTGACAAATGCCTGTTAAGCTGT[A/G]TTATGTGTATGCACAACACTATGTTAGATATGTTC	A	G
AX-147019738	GTTTTCTTTCATCCAGCTCTGAGGAATTCTTTTTC[A/G]GAGCCTACA	A	G
AX-147019789	CAGGGCAAGAGAGGACTCAGTTGCTGGGGTGACAG[C/T]GCTTATTATAGAAGCATTGTTTCAGAGGCAAGGCC	T	C
AX-147019836	TTTTATGAAAAGAATAGGGGCAACTCCTCAATATC[A/G]GGCTATAATTAAGTGAAGTCTTCTTTATCTCCAGA	A	G
AX-147019841	ACCTATTCATAGCTTGCCATTTAGCAGACAATTTA[C/T]TCCTTTATGACTGAATCGTGCCATCCCTAAACATC	T	C
AX-147019872	AAGTGCTTCTAGAGAAAAAATGGATATCACACAGG[A/G]CAGTATCCAGAGTTTCAGTCTGCAGATAAGGTTTC	A	G
AX-147019961	ATATTATGACAGATGTGCATACTTATTTACTTACT[C/T]AATGTGACTGAGTAGAAGAGATTTTGACTCTGGGG	T	C
AX-147019977	TTGCCTA[C/T]TTATTCACTATCTTAAAGATCACCGTATGTAAATT	T	C
AX-147020000	TAATAAAAACAAATGAAATAAATGAAAGCCCCAAC[A/G]ATTTAAAGTGTGCTTACCTGTTGCCTTAGGGTGAT	A	G
AX-147020002	CAC[A/G]TTTGGAGAGAAATTCGATGATGAAAACTTCAGCCT	A	G
AX-147020005	ATAATATAGGGAACTGTGTGTAAGAGAAGATAATT[C/T]GACTCTGATGTGAATGGCACCTTCTGGACTGGTTC	T	C
AX-147020018	ACTATAGCTCATTTGATGCTCTCAGGTCTGCTGTA[A/G]TCTGTATTGGACAATTGAGGAAGCAGCGTCCACAC	A	G
AX-147020050	TAGAAAAGGGGCCTGGTTATTGTCAAAGAAGCAAA[C/T]TGCAGCAATTATTTGCCCTCT	T	C
AX-147020091	GCTGTAATAACACAGTTTACACTGCATGCAGCTGT[C/T]TTACAGATTACTAAAATTATTTACTCTACACTTCT	T	C
AX-147020095	AGATAAGGCAAGCAGCTATATTAGGGCCATGAGAT[A/G]AAAGCCACAACTCCT	A	G
AX-147020099	CCATAACACAGACCCTTGTCAGAGGTGTTTTGAGA[C/T]GCAATAATTGGTATTCATGGGGGGAAAGGGAGAGA	T	C
AX-147020102	ACTCCCACTTAA[A/G]CTTGAAGACACACTTCCAACAACTTAAAAAAATAC	A	G
AX-147020103	TAGGCAAAAAACTGATCAAAGTTCTCTGGGCTGGT[C/T]GTATCATAGCAGATCACCTGGCCTTCGATATAGGC	T	C
AX-147020113	GAGAAGGAGATGAGTGCTGTGCAGTTAGACAATTT[A/G]GTTATTCTGTTTAAACAGACTGCATGGGGCTGCTC	A	G
AX-147020120	GTGACCTGGACTCCTAGACCTCCCATGAATACATA[C/T]GTCCCCTATAGGAGCTCCAGCTCCTCATTCCCTGA	T	C
AX-147020197	GGGGCTGGTATTTGAATAGAACTTTGCAAGGACAG[A/G]TAAGTAATGGTAACCCAGCCACAGAACTGGGTGAC	A	G
AX-147020212	ATAGAGCAGTGGTAGAAAATACACAGAGACTGATC[A/G]TTCTGATTGTATAACCAAATGCCCATATGCCAAGC	A	G
AX-147020246	ATTGCCCGAGCTGTCATTTCTCTAAAGAAACAATG[C/T]GTTTAACATACACAATCCTAACTAGGGAATGCTTA	T	C
AX-147020279	TGTATTGTCTAGGGTCTCGGCATAGAATGTATAAA[C/T]GTG	T	C
AX-147020288	GAAGGGTTATATATATAATTCCAGGGCTCATGTGC[A/G]CTTGTTTTCTGTAGTATTTAAGTAAATGAGGAAAT	A	G
AX-147020303	GTTGCCAAAAACCTCCCTGTGGTTGATGTCTTTGT[C/T]TGAAACTACTGGACTGAAAGCAAAAAGTAAATTTG	T	C
AX-147020305	ATTGTTTAAAGATTTGTATTTCATGATTTTAACTC[A/G]GT	A	G
AX-147020338	GAAAAATGATTCCTTTAATTATGGGATAATGAAGG[C/T]CATGCCTACTTGTAATGCTTTGAGTTACCCTTTCC	T	C
AX-147020422	AACAAGGGGTCTTCCAAAAGTTCATCCAAAATGCC[A/G]ATTGTGAAAAATACTGCATAGACTTAAAAACTTCT	A	G
AX-147020458	TAAAATGAGTTTCATAAATTCATCCCACCTATTTT[A/G]CTACTATTTGGAATGTTTTAATGAACAGTTTTCTT	A	G
AX-147020532	GGCCTTCCTCTCTTACTGCCTGGGGAGCCCTGATC[A/G]TCACTCTTTCCTTTAGCGAAGACCAAGCTGTCTCC	A	G
AX-147020540	ACAATGATCAAAGGAAAAGATGTTAACTTCACTCA[C/T]ACACAATAGATTCTACAATAGCCACTGATTTAAAA	T	C
AX-147020542	CATCCTTGGTTAATTGTTATTTGCAGAACACAAGT[A/G]ACATTTTAATTATTTTCAACTCCAC	A	G
AX-147020557	CCATTTGTTAGCTAAGTGCTATGGATGATAACAGT[A/G]GGTATC	A	G
AX-147020583	AAACTTTTCCCAATGGTTTCCCTATATTTTAAATT[C/T]AAACTTCCTTTCATTGAAGTGCTAGAGATTATAAC	T	C
AX-147020600	AGCAACCTTAGAAACTAACATAGAAAATCCACTAA[C/T]GTCTTAATGATCAGTTTGGGATATACCAGAATAGT	T	C
AX-147020659	AGTGCTATTCAGTGAGAAATTTATGGTGGCAACAC[A/G]ACAGCCAAATGTTTTTCCCATCTACCAGTTCTTTT	A	G
AX-147020703	TATATTCATTAAATAAAAGTTTAAAAAAAGAATTT[A/G]GAGTTTTATTGACTCAGATAAGAACAGAGAATCCC	A	G
AX-147020718	GTCAGGGATCTTGTATCCCTTATTGCAGGCTAGCC[C/T]GTTAGCTCTGTTCAGGGCAGCCATTCTATAACAGA	T	C
AX-147020742	GGAGGAGAAAAATGAAGGGAACTATTGTTGTTTGA[A/G]TGATAAAACTGTCTTTCTTTCCCTAGTATTAATAT	A	G
AX-147020795	GAACAGATAACCAGTGATCTGACATTGGAAGCTGA[C/T]A	T	C
AX-147020818	TTATTTCTCATTTACTAATAAATTCACTGACTGCC[A/G]CATGTTTTACCTTGATAATCTACAGGTCTAATATT	A	G
AX-147020832	TAAAAGTGAGATTAAATAAGACAAACATACAAAGT[C/T]GAGGAAGGGCAAATTAGAACTAATGGGGCTGGTTT	T	C
AX-147020859	TAGAAGACCC[C/T]AGGTGCTGTTCATAAGCGAAAGAAGGCACCACTTC	T	C
AX-147020861	CCATAAGTGAGTCCTTGATGGACTTAGATAAGAAG[C/T]ATAAGCATGATGTCTCAAATCATATTCAGATTGAA	T	C
AX-147020873	GAAATGGTCTCAGATTGCATAGAATCACATTAGTA[A/G]TAGGAAAAACTAAATAGATATGATATTTTCAGGCC	A	G
AX-147020906	AAAGGGTTTTTGGAGAAGTAGCATTC[A/G]ATAGAAATGAGACTAAAATGAGGTGACAAACCATA	A	G
AX-147020919	GAAAGGTAGAATAGCACAATATATAATGCATACCT[A/G]TATATAATTCACATATAGCCACAGATTCTTAAAAT	A	G
AX-147020928	ATGATGAGAAATTATAGGAAACATCCATGTTTGAA[A/G]CACTACAAATTACCAACCTACATGTTTTATAGAAT	A	G
AX-147020953	ACGGTCACCACTGTTAGCAATGTTAGGCTCAGAGA[A/G]CGAGTGC	A	G
AX-147021003	CTTGGAAGATAATCAATTAAAATAACTTAAGGTTT[A/G]TAGTATCAAAGAGAAGCCTGTTGGGCAAAATGGAC	A	G
AX-147021036	TGGTTTCCTCTTTGTAACTCAAGTAAAATGATTTA[C/T]CATTTCTAGAATGGCCTTCCCAGCAGCAGGGTCCT	T	C
AX-147021127	CTCAAGATTTAATGGTCTCAATCAACAATCAACCC[A/G]TCTCAAAAGTCATCACCATAACTGTAGCTTTTCGA	A	G
AX-147021134	TTTCCTCTCAGCTGTTGTTTAATTATCTCAGACAA[C/T]GGGA	T	C
AX-147021152	CCTGCTCAAGAATTTGGCCATTGACATTGTTGTCC[A/G]GTAGTTGACTTCTTCATGTTCCCAATACTTCCTGT	A	G
AX-147021156	TTAAACGATTTTTGGACACTAGGCCATTAATAGAC[A/G]ACGAAGAGACATTTGAGCCCAGTAGAAGGGCTCTT	A	G
AX-147021196	ATTAGTGAAGTAAACAGCATTAAAAGATTTCATAG[A/G]CAAAGGGAGAGGGAGGAAGAGGAAAAGGGGTGGGA	A	G
AX-147021238	GAGTTTTCCACTGCTCTCACCCCAGCAAGATGCCC[A/G]CTGTTTTCAGTTACTTGGGAAATGTTAATCTGGTA	A	G
AX-147021243	GATCACTTATAGCAAATCTTTTTTTGAAAAACAAT[C/T]TCATCGTGGTTTCAATGACTCAAAAATATAATTCT	T	C
AX-147021323	TGGAAAGTGTGCTGTTTCATCATAAAACAGGACAT[C/T]TG	T	C
AX-147021361	GGTATGCAATGGACTTTTTTACTGCATACAGGAAG[C/T]TGATCACTTTGTCCTGGTGCATTTCGTCTATTGGC	T	C
AX-147021389	TCTTCATTTCTCATATTCAAATCAATTCTTAAATC[A/G]TATGTAGGTGTGGTGATACATCTAGATGTCTCGTT	A	G
AX-147021395	ATAACTTGTCAAATGTGGTGCACAGATTATAGAAG[C/T]TGGAGGAATGTCTATATCTGTGACATAAAAAGTAC	T	C
AX-147021415	CTCCTTTAAGGTTTTTCAGTGATGAATGTGCAAAA[C/T]ATTTAAAAGCTTCCATTGTAGAAAATTCAGAAGAG	T	C
AX-147021416	CTTTTGTTTTTAAAGTTGTATGATTATTAGCTTAT[A/G]AAGTGTGTGCTTTCACAATTACATTTTTAAAATAG	A	G
AX-147021437	AAGTCTGGTTATGACCCATAAGGGATTGCAGTCAC[A/G]ACTGCTGCTTGGGGAAGTCCGGATCCTGGCAAAGG	A	G
AX-147021440	CGTACTTCTGGGAAGAGGTCTGATCAACTCTGAGA[C/T]GAAGTAAGGTTGGAAAC	T	C
AX-147021474	TATACCCGATGCCCCATGC[C/T]ATCATATTTTATTTGGAGTTTCAATACCTGTGTCA	T	C
AX-147021552	TAAACCCTTATTGTCTAATGCAACTCTCTAGAATC[A/G]GTTGCCTGTTATGACTTTGTTCTCTCTTCTCCCCT	A	G
AX-147021582	AGCTCACATTTTCTCTGTTTTTAC[A/G]TGGATTACTTCAAAACAACCCTACAAGTCTGGTAC	A	G
AX-147021585	CCCCAGTCTGTT[C/T]ATAGCAGTCCACATCCTAACCATATGATTTATTTG	T	C
AX-147021606	TTTTATCTAGTGTTATTATAGAAATACAACTAATG[A/G]TCCTATACATATGTCAGTAATGTAGGTTAAATGGT	A	G
AX-147021621	GGCATTGAACAGGAGGCCTAAGACCTGAGTTCATC[A/G]TCTGGGGCAGGT	A	G
AX-147021640	AGAGGTAACATTTATGTGAACTTTTTCTAACTGCA[A/G]CGCCACTAATCATTATCCCTAAGCACAGAGATCAA	A	G
AX-147021652	CTAGGACATTGGATTTCAGATCCAATAATATCAGA[C/T]ACCATTAAAAGCATTTACCTCTTCCATCTTCTCCT	T	C
AX-147021661	AAGCCATGAGAGGCATCTGACCAGATAACATCTGT[A/G]TAAAGGCAATTGTACAAGGCCCATTATCTGAAGGG	A	G
AX-147021686	TTATTGAAGCTTCCATGACCATTGGCATTTAGATG[A/G]CTAGG	A	G
AX-147021692	GAAACGTTAGGTACATGCAGCTTCACAAGAAAATA[C/T]GATCGG	T	C
AX-147021698	TCACATCTTTTTATTAAATGAGTCGATTTGTCACC[A/G]CTGACTCGCTCAGACAGCAGCCCAAGGTTCTGATC	A	G
AX-147021708	CCACTCCTTGACAATCTCCACCTGCCTAAATGCTA[C/T]GTTCTCTTCAAGACCACCTCCTCTTTGGAGCTCCT	T	C
AX-147021730	ACATACAGTTAGTTTTCAATGTTAGGTCAACTGCT[A/G]AAGTTAACCTTCAATTACTAAGTGATGCAAGTGAT	A	G
AX-147021758	TCTGCTCAATGCTGCATTATTTTCACTGTCACTGA[A/G]TTCCAAAATG	A	G
AX-147021759	CCTGGATGGATCTTGTGACGCTAAAGGCTGCAGTA[C/T]A	T	C
AX-147021789	ATGGC[A/G]ATTTTATTTACATCTGGAATCCCTTCTCTGTAAAA	A	G
AX-147021810	AGCTGAGTAGATGACTACTCCAAATTTATCTAAAG[C/T]GAATGCTGCAAAAGAGAGTG	T	C
AX-147021812	GGGAAAGTTTGCACCAT[C/T]GAAGTTGATGCTCTGATTATCACTCATATTCACAA	T	C
AX-147021827	GTATGTGCAAACATCACATGTTTGCCAAGGAGAAA[C/T]GTTTGGTACTTTGAGGAAATGTGCTTATGAGAAGT	T	C
AX-147021853	ACTGGAGCCCTCGAATCTGATGAGACAAAGTTGTA[C/T]AACTTCTTTAATAACCACCTCGTACCCCTCAGTGA	T	C
AX-147021931	TTACTGAGCGGTGAAATCATGCCTAGCAGAAGCCT[C/T]GTAAGAGAAAAGATTACTGCGTGAGAATGTGGGTA	T	C
AX-147021934	TTCCGTCTATAAAATTACGTGTTTCATAGCTCCCA[C/T]GTTCAATCAGTAATGAGTTTGGGGAACCAGATGTT	T	C
AX-147021936	ACCTGAGTCTCCTCTTTCGTTATGGTCACCAAAGC[A/G]TCAGGTGTGGTCATCAGGACCTCTCATCCTTCCTG	A	G
AX-147021955	ACTTGGAAACATTTTTTTTCTAAAAAGATGATTAT[A/G]AAGTAGGTTATAGTTTGTTTTTCTAACCACAGATA	A	G
AX-147022016	AATCTGAACTAAATGATACTTTATGTTAAAAGCCC[A/G]GGATAATTATCTTTTCATAAAGTTCTCTAAGTAAT	A	G
AX-147022028	AATAGAATAGAGGAACTTGACATTTCTGAAGAGAG[A/G]CGATTACTTCCAGTCGTAAAAGCAATGCATGCGCC	A	G
AX-147022041	TTTATAGAAGACCTGGCACAATTATCATAATTATA[C/T]TCATTCATCTGGTACCTAAGGCCTTCCTCATCACC	T	C
AX-147022066	CATCACCTGTGCTGAGGCTGCAGGCCGTAGAGTGC[A/G]TGATTGAATCGTGAGTTCAGGATCTTTTCTAGGTG	A	G
AX-147022097	CTCACTTTTCCATGGCATCTAATTAACACTCATCC[A/G]TTGGAACTCTTCTTAATTAATATTTTCTTAAGACT	A	G
AX-147022140	ATCATCACTCGAGACAGTCAAGTAAAACAGCAGGA[C/T]GACTCCAAGAGCATTCCTGATAAGCGAGCAATTGA	T	C
AX-147022145	AAAATACAATCATTTTCAGTGGACTCCATAACAAC[C/T]AAATTATTCTGTGATTAACAGATACATTTAGAAAC	T	C
AX-147022214	TTCTCTTCATTCAGAAATAATTTTTCTGCAGACTC[A/G]AGAATTTTTCCCACGACACAAAGTGTATGTGTCTT	A	G
AX-147022287	TTAGATCCAAATAGTTTACATGTTGGTTTCTGCCT[C/T]AATGATGGTATTGAATCAGCTTTCACCAAAACCAA	T	C
AX-147022320	ACAGCACGAAATACAAACATGAAGAAAAAAATCTC[C/T]GTGCTTCATCTAGCATCTTTGAAAACAGAAACAGA	T	C
AX-147022331	AGATGTGAATGAGGAATTACAGCAACCAAAAATAT[A/G]TAAGTGCAAAGAAAGTAAGGGCTTAATTCCTCTGG	A	G
AX-147022343	TGAACAGCAAC[A/G]GAAGCCATTCTGGATGCCTTTCCCATAGGACAGCA	A	G
AX-147022375	AAGCAAAGGCATCAAGCCAACTTACAATCACATCC[A/G]TAAAATGGTCAAGAGATGGACTTAGAATGAACTAA	A	G
AX-147022376	GTTTTTAAATACTCCCATTCCTGAG[A/G]TTTCTCTCCACTTTCCTATTGAAATTGAAATCATC	A	G
AX-147022406	GGAATAAGAGTTTATTATGTTTGAACAAATGATAA[C/T]GTCTACTGCTAACCAGGATTTGTGTAGGGTGAGCA	T	C
AX-147022411	GCCCTATTTAAAAGTCCTATGATGTCACTTCTAAG[C/T]GGGCTGGTGCCTTAATCTTGTTAATGAAGTACAGA	T	C
AX-147022458	CCAAATTGTTTCCACATTATCAGGTCCCTGAACAC[A/G]AGTTACTAAGAAATGTTTGTGGAAGAGAAGCCTGA	A	G
AX-147022507	GAGCCAACAAACAGAGGAACTGCCCAGTCATGATA[C/T]CATGGAGATTCAGGGTGGAAGACAAGGCTGCACTG	T	C
AX-147022521	AAGGAGGTGGTAATAAAAATATATCTGGTGAATAC[A/G]ATTCTGAGGATCTCCCAGCTGGAAGAAACTGGCAC	A	G
AX-147022528	TTATCACTGACTGAGGTCTGGAGCACAGGCATTTA[C/T]ATTTTTTGCTTACTCCTCTGCTCTGAAAGGAAGGC	T	C
AX-147022612	ATCCAATACAAGGATGACAAAAAAATCTCCCTTTC[C/T]ATATAATCTTCTAAATACAGTTATGAAGTTATCTA	T	C
AX-147022619	TATGAATGTTGTTCTTACCACCACTGCATATTCCA[C/T]GGAACTCTAGAAAATCTTGTAATGCTTCCCGGGGT	T	C
AX-147022639	AAACAACCAGGGCTCAGGATAGGTCACTCCACGGT[C/T]GTTGTGTGAGAATATTTAATATTGGAGAAGTGGGA	T	C
AX-147022690	AGCCCTTCCATTTAATATGC[A/G]CATCCCAGAATTTTGTTATAGATATTTGATGCTAA	A	G
AX-147022708	TCATTTCTCTCTTCTAAAAATATTACATATAAAGA[C/T]GTTAAGGTAAAATCCAAGAGAATAATCAATAGAAA	T	C
AX-147022718	TGATAAAAATGCCAATGTTTAATCAACTTTAAATG[C/T]ATTATTT	T	C
AX-147022746	AATATCATTTCCTTACCAAAGCCTTC[A/G]TCTTTTTATGTGATCAATGGCCTCATGATTATTTT	A	G
AX-147022759	AAATTTACAAAAGCTGTATTACTCTGTCTAAAAAT[A/G]CTGAAATAAGTAATTGAAGAAAAGGATTACTTATT	A	G
AX-147022779	CCAACATCAAGTTTTTGGTAGACTTTGAGTGTAAG[C/T]GTAGTGAAATTATTCACGCTTTA	T	C
AX-147022795	TATTGGTGATTAATCTGCTTTGTGGGGAGTAAGGT[A/G]GGAAATCTGATGAGTTAAAGTACTGCTATAAACAA	A	G
AX-147022796	ATGGGGTAGAGACCCAGAAAGAAGAGAAGGCATTC[A/G]TTCTAGGACATCCCTGTGTGAGATGATTCTGTGCA	A	G
AX-147022802	GCCAAGTAATTAATTCTCATATTCATAAGCTTTGG[C/T]GATACATTATCAAGCAATGGAGGCCTCTTGTGAAT	T	C
AX-147022814	TGCCTCTTTTCATTTTCTTATGATGTTGAGAGTTA[C/T]AGAATATTCTTAGAATTAGCTTATTTTGTTGGTTT	T	C
AX-147022825	TTTCTATAAGGTGGTTTGTAGGTAATAAAAATCTC[A/G]AATGGAGGGAATTCTAACTAAAGCAAGAGGGGAGG	A	G
AX-147022858	TACGAGGGCTGTCTTACCTTGTAAAATCTAGCAAA[C/T]AAATACAGGAAACAAAATGGTGTTAGGCGTGTGCA	T	C
AX-147022860	ATCTTAAAAGTTAATCTCGACTTAATGGCTTGCTG[C/T]CATGTGTCAAGTTTTGATTTATGTGATGCTGAAAA	T	C
AX-147022868	GCTTTACACAAAGTACTC[A/G]GAATTAGGGTGTCACAAGTTTGAGTACCCTAGGAG	A	G
AX-147022884	GGTAATATTTACATAACGAGTCATAAAACAGAGAG[C/T]GGCTTTCCTCTTTCTCTCATTAGTCTCTCCAGCAC	T	C
AX-147022913	TTCAAATAAATTAATAATTGTGATAAGATGACTAA[C/T]AGGATGCATAAATAAATGATTATGATAACTTTTAA	T	C
AX-147022942	AATGGTGCTGAGTGGTCAAGA[C/T]GTATTTAAAGCCTTTCCCTGGAAGTGTGAGGTGAA	T	C
AX-147022956	TAGGCTGTTATCTTACAGAGCAGCTGAAAATAGTT[A/G]TAGAGC	A	G
AX-147022975	CTAAGAATCCCTTAGCTTTTGAAAAGTGCCAACGC[A/G]GAGACTTAAAGTTCAAGACACTTAAACTGGAAAGG	A	G
AX-147022984	TGTGTTAGATATTTCTACCGTTTCATGTAAGACAG[C/T]GAAAGACACTCTTTCCTGCCTCTTTTAACTGAGCT	T	C
AX-147023002	TGATTGGGCATGCATCCATCTGCAAAGCATGGGCT[C/T]ATGGAATAATAATGCCAAGCAGTTTCCAAAGATAA	T	C
AX-147023004	AGTTGGTGTTCAGAAGACTTAGCTTCAAGTCCATG[A/G]TCTGCTGATCTAGATCCATACTTGTAGTCTGTCCT	A	G
AX-147023101	TTCATCACTT[A/G]GGATACTATACTAAACTTTGTTCCTATTTTGTTTA	A	G
AX-147023139	AGTAGGGGTCTGTCCTGGTACTGAAACCTCAAATA[C/T]GC	T	C
AX-147023176	CTAGGATTAAACTTGCTGAGCAATGGAGACTTAAC[C/T]GTGGGACAGTTCTGAATCAAAACCTGAGATAGTAG	T	C
AX-147023178	CTGTAAAATTTTTAAAACTCATGCAGCTTTATAAT[A/G]AATACTATACA	A	G
AX-147023195	ACAGGAGTTTTTCTATCTCTTTTATCTCATCCAAG[A/G]TACATTCCTA	A	G
AX-147023247	GATGCAAGTGATTGGCGAAGTGCATTACCAACGAC[A/G]GTTCCTGAAACCAGAGAAATCCATTCTCCACGGCC	A	G
AX-147023251	CGATCAATACTGGCCAATTAGAAGGCTCCCTGCTG[A/G]AGAGTTCCCTTGGAATGCCAGATGACCTTTGCCCT	A	G
AX-147023308	GAATAACTAATAAGCTACAGTTATTAAGTGGACAT[A/G]TTATATAGGAAGAAAGGATGACATCAAGGAAATAA	A	G
AX-147023334	CCCTCTCTCCAGGTGACAATCACTAGACTTGCATC[C/T]GAGGTAGAGTGATGTTTTACTGGCAATGAATTCCA	T	C
AX-147023364	TATTTCCTAAAGCCTCAAAACCAAATAGTTCATTT[A/G]AGAATACCCTCCACCAAGTAATTTAGATTCAAAAT	A	G
AX-147023400	TTGAGGTAGAAGAAATTTGCTTTTGATTTCAGGAA[C/T]GCATACTCCTATTTAAAGTACTGAATTATATTGGG	T	C
AX-147023407	CTCATTCCTGTTAGTCTAGAGAAAAAGGTGCATAC[A/G]TCTTGAGCCAGTGGCTGAGAGACAGATCAGACATG	A	G
AX-147023421	ATAACTCTATGTCATAATGGAATAGTAATATAAAT[C/T]TATTAAAGTTAAGATTCAATGCTTACATTTTTAAA	T	C
AX-147023433	TTTATCCAAACCAAACACCATCTGAGTTACTTATG[A/G]TGTCAGCTTTTGGGACATATGAAAAATGTCTTATA	A	G
AX-147023454	CATGAAAATTATCTTCAGAAAATCTCAAGAGAGCA[C/T]GAGAGATTTTTGTGTTGTTTGATTTTGTTTTTTGC	T	C
AX-147023568	TTCAGTGGAGAGTTAACATTTCCTAGTCACCTAGT[A/G]ATAAGCATTGCACATATCTGTTCATAAGGATCTGG	A	G
AX-147023572	GAAATGGTCCATTATGGTCTTAGAAAGAACATCTG[C/T]GAGATTGGAGTGTTACAGACAAGAAGCAGCCATAA	T	C
AX-147023584	CCCGTAAGAACCTTCGGAAGGAAAACTAAAACAAC[A/G]GCACTCAGCTGGGGGCCACCACAAGCACAGCTGGC	A	G
AX-147023589	AAATGCAAGACCAGATGTTTTTACAAAAAGGCATA[C/T]GAAACAATTGCCCATTAGCTCCCTCTAGGGGTTTG	T	C
AX-147023742	TAAGCTAATCATAACTCAAAAATTCACAGAATAAT[A/G]CCTGCATGTCTGCTCATAAATCCAAATAATATACT	A	G
AX-147023743	AAGATCAACACATTGAGAAGGCTCCCGCTTCCTCA[A/G]TAACAGTGATTCTTAGAGCTCATAATTTTGAAATA	A	G
AX-147023749	GATCATCTTTCCTAGAGTAACAGACACAAAGAACT[A/G]TGTGAATAAAGAGACAAGGTACCGAAAATAAATGG	A	G
AX-147023789	TCTCTTTATAGCCAAAATGGATCATGTATATGCAA[C/T]GGAGCTTCCATGGAAACTGGCTATTAAAAGATTGT	T	C
AX-147023850	TTGGATATATCATGTGCTGCCTTATAAACATTGAA[A/G]TGGAATACTGTTCACAAGTAAATATTACCAATAGA	A	G
AX-147023863	GCTTGAATACTTGTTAGTTAAATCACATCTTAGTC[A/G]AACTGCATGAAATCTGATTGATTGAAAAGTAGCAG	A	G
AX-147023972	CCAGAAATATGTAAAACCAATTCAAATGATTCTAC[A/G]GCTGATTATGAATGCTCAGACTTTGTCTGCCCTTG	A	G
AX-147024025	CGCTCTCCTGGACTCACAATCTCATGGTTAACAGA[C/T]GTTA	T	C
AX-147024034	GGCAGGGGTCTCAGAATTCCAGCCTACATGGGCAA[C/T]GTTGATAGGAAGGATAGCCAGGTCCTTTGCAGCAG	T	C
AX-147024037	GGTTTCAGTCCTCAGCATTTTTACTCCACACACCC[A/G]TTTGGACTCATAACTCAAAGGTTCAGTAGTTTCCT	A	G
AX-147024049	TATTTTCTGAACCAATGCAACTTGAAGGATGAAAA[C/T]GATTGCTACTAACAATGTGTCATGATGACAGGCAC	T	C
AX-147024095	CACAGAATTTTGTTATTGTAGAATATCCAATCCCT[A/G]AGTGTTTTGTACTCACC	A	G
AX-147024223	ATTTACATCACCTCTT[A/G]TTCACTATACTCTAAATGCATAAAATATTTAACAA	A	G
AX-147024247	TATTTTTACTACTCTTCTCTGTTTTATAAATTTTC[C/T]TCTTCACTGGGTTATTAACACCTTTGAACATGTTA	T	C
AX-147024354	CAGAGTTTGTTT[A/G]GGTAAAAAATGCTTCAAGGAGAGAGAAGAAAAAAA	A	G
AX-147024446	TAAAAATGCATCATCTATAAAACATCTCTTATCGA[C/T]GCATGAAATTCTCCTGTTATGACAATATAGCTCCA	T	C
AX-147024562	CATAGGTGCTGTAATATTCA[C/T]GCTTATAAAATGAGGTTAACAACAATTTGTTTAAA	T	C
AX-147024607	TTAACTCAGACTTATTTTTATCACTGATTTATTAA[C/T]GATATTCAGTATGTTGGGTCACATAGAAACAAATG	T	C
AX-147024632	GATATG[C/T]GTTTTAGAGAGATTTACATATTCTGCTTAAAACAC	T	C
AX-147024797	TTATTTGAAATGGTGTTAGAAATAGTCCTGTATTA[C/T]TCTTCCTGGTAGAGGCAA	T	C
AX-147024801	AACATTTGTTAAACACTTAATATCGATTAATCTCT[A/G]TGGATGTTCTCTTGTCATCCTCCAAGCAACCCACA	A	G
AX-147024809	GCCAC[A/G]AATGTTACAACCAAATCAATCAGAGGGACATCTAT	A	G
AX-147024826	TTTTCCAAAAGGCCAGAAACTGTAGCATAAGCTTA[C/T]TAGGAGGGTATTTTGGTAAAGTTAGGCAAAGCCTA	T	C
AX-147024844	CAAAATAATGCTTCTCTGTGCCAGAAATACAAAAT[A/G]TTGTACCTGATGTTGGCTTAAGGACACTTGGAATT	A	G
AX-147024852	ATAAACTGGCCAAAGGTCTAAGTGTATTAAGAGAG[C/T]ACAGGGCTGGTACTGTGATGCCGGTCAAGTCCTGG	T	C
AX-147024856	AATAATATATTAGATGATAGCATAAGGTCTGGCAT[C/T]ATAGTGCCCAGGCTTCAAACTCCAAACTC	T	C
AX-147024875	CAAACAGATGTCCAC[A/G]TGTGTATCCTATGGGTATACAGACTGATGAATTCA	A	G
AX-147024876	TCCCAACTCACCAAAGGAATAGGGGACATTCAGCA[A/G]CATAGTAGGGAG	A	G
AX-147024881	ATTCACATCGAATGGAACTGTGATCTCGACAAACC[A/G]GCCTCCGAATGCAA	A	G
AX-147024960	GAGGGAAATCCTACATGA[C/T]CTAGCATTACTCCCTATGGGTGGAGAGAGAAGAGG	T	C
AX-147024973	TTTGCTCGCCTCTTCAGGATAACAGTTTCCTTACA[C/T]TGAGAAATTTCCTGCATTCCAGTTATATTCCTATC	T	C
AX-147024987	CAGTACCAATCTGCATCTTTTTAAGAGAGTCTTGA[C/T]GATTTCAAGTTTTGGAAGGTAACTTCTTGGTTCCT	T	C
AX-147025026	AGGGAAGAGTATTATTCAAAAGAAACACCATATTG[C/T]ACTTTCTCTAAAGATCCATCAACACGTATTCCAGG	T	C
AX-147025074	ATTTATGTCACACTGTTCCTGTCTCTACAGAATCC[A/G]TAGATTTTCTTTAGATACTGCAGAATCATGCTTTC	A	G
AX-147025082	AATCAATCATCAAACCAATCATTCCCACATTTAAG[C/T]AACTTTGTTTCTCTTTTCCTGTACCTGGAACATAT	T	C
AX-147025166	AGAATCTAACTATCACTATAACTATA[C/T]GGAATAAGGCATTCTATGTTCCAAATGTGCGGGAC	T	C
AX-147025181	GCTCACAATCTAAAGTGAACAAAGGTAAGAACAGG[C/T]TGTATGCATCAGATAAATTAATTACATGTACATGT	T	C
AX-147025191	CAGTTTGATTTTAGGTTTACTTTGGTAAGGGTGAG[C/T]GTGACATCTCATATAATAATGTCAATTTTCTAGCT	T	C
AX-147025200	CAAATTGGTAGGA[A/G]TTCTATACTACCACATTTTTAATGATTTTGCGACT	A	G
AX-147025233	TAGCAGCTCTTAGAATCTTTACTTTCCTTCTCACT[A/G]TATCTACAAGAATTTAAGTTTTACTTATCTTTCAT	A	G
AX-147025260	TCACCCAAACCTGAACCTGTTTTCAAATAGGTCCT[A/G]GTCTTCCAAATAAAGCATCTACTTTGGACTTTTCT	A	G
AX-147025278	TATATATGGCACAGCATTCTAGTGATGTTATTACA[C/T]CTCTATGTATTCATTTGAAGCAATTTTACTTTTTG	T	C
AX-147025292	TGTAGCTTGATGATGGGATGATCGCATGTAAATGT[A/G]GAAAAATTCAATATTACCTGTGAACATAGGGTCAT	A	G
AX-147025324	AAGGTTTGCGCCTAATGGTTTCAGTCGAAACAGCT[A/G]AAGTCATGAACAGCTGCCCATCCAGAAAACTAATA	A	G
AX-147025336	AGTCTCCAAAGGGAATGGATGTTTTTTTGAAAACC[A/G]AACAAGGTGACTCTGATTCAGCACAACAAACACCA	A	G
AX-147025343	CTGCCTACATGTGTGGGAGACAGTGCTTAAATGAG[C/T]GAATGGATGATTTCTTACATATTCTTCTATATTTC	T	C
AX-147025344	AGAAGTGAATTTTCTGTAATGAATATATAAAAAGT[C/T]GAAGGAAATGCACGTATTTAAAACTGCTATGTGAC	T	C
AX-147025351	CAAGTTAAGCACTTTGCCGAAAGCTTTCCTTGTTC[A/G]GGAAAATAACATTTACCCAATATGCGCCTGTGTTT	A	G
AX-147025367	TCTGGAAAGATAAACTGGGCCAAGTGCACGACACA[C/T]GATGCAAGTACAAGATGGGAGAAAATGCAAGCAAT	T	C
AX-147025405	ATAATCAGTTAAGTAGTTTACTCAGAAATTCAATC[A/G]TGCACCTTGTTATCTGCAAAAGACACTCATGTTTT	A	G
AX-147025419	ATAACCTTTAGATCACAACATTCTCCATGCACTTC[C/T]TATCTATCTTTGGAGCTTTTCTGTTCCTTTATAAG	T	C
AX-147025435	CATATTAAATTTTTTAAAAGGAATGAATATTTGAC[A/G]TCCTAGCCATTTTCTAAATATACTTGTAGATGAGA	A	G
AX-147025497	TAATATTTTTTTCAAAGGGTTCTTGTAGGAATCCA[C/T]CCAGATTTCCCATGTAGGTGGCAGTTACT	T	C
AX-147025512	AACCTAGAGTTTAGTTAGAACAAGATGAGGTCGGG[C/T]GATC	T	C
AX-147025535	TTAGTTTGGTTTCCATAGAAATCTCAAATTGCTGA[C/T]CCTTCAGAAAAGTCTGCAGGAGCCATTACAGCAGA	T	C
AX-147025556	CTCCCAATGTGTACCCAACTCAATTGCACATTAAA[C/T]GCTCCTTGCCCATTTGGGGCATCATTCATGCTGCT	T	C
AX-147025596	TAAACTATTATAACATACAAATAACACTCAGAAAA[C/T]AAAGCTGTTACTTTTTGTACATTTAGGGAAAACTG	T	C
AX-147025636	GTGATTTTGTCCTTTACTGAGCCATCAGGATCAGC[A/G]ATCTCAGTCTTTGCAAACACGGTAAAAATACTGGC	A	G
AX-147025665	ATATGCTGTTGTTTTCATCTCAGGAGAAACTTGTT[C/T]GCTCCTTATTTTCTTTTTAACTGTGTGTGTATGTG	T	C
AX-147025695	GGACCCAAAGTCCAAACCAGGCCGTAGATGTCAAT[A/G]GAATCCTGACCCGCCGCAGCCTTGGCAGTGACCAG	A	G
AX-147025760	ACATACTTCTGTCTATTTCCTGGGATGAAAAATGA[C/T]CCTTCTTATTGATGGTTGTTAAAAAAGAAAAGAAA	T	C
AX-147025783	AAAAAAATGGTCTTCCTCCTCTCAAAAATCAAGCC[A/G]TGTCATTTTGGCAAATAGTTTGGACAGTGTTTCAA	A	G
AX-147025790	ACTTATTTTTAACTTAGGTATGAGATTATTTCCAC[A/G]AAGAGGACTTAAAGGAAT	A	G
AX-147025812	CCTTTTATTGGAGA[C/T]ATCAAAGATAGCATGATTAATCCTCAATATGTGTA	T	C
AX-147025829	AAAAGAATGATTTTGATTAAATGCTTCAGTGATAA[C/T]GAACTAAGAAACAAAGAAAGAAAAAACCAAGAAGC	T	C
AX-147025833	GCCCTTTTTCATCTTCCTTCTTACCTTTGTAAAAC[A/G]TGAATAAAGTACCTTTTGCTTTTTTTGAAGCAGAA	A	G
AX-147025841	ATATATGCTCAAATCTTTCAAAAATGCCAATTTTA[A/G]TAAATTTCTGGGAAGAATTACCTATCCCTGACACA	A	G
AX-147025846	CTGGTAACATGACAAACACGGGGGTTCAGAAATCA[C/T]GTGACTGGTACATCACTGCTGATGACTATAAAACC	T	C
AX-147025921	CTCATGCATTAGAATATTAATACTCTAAAATCAGA[A/G]CTGAAAGTGCCACTATTTCTTTACCTTTTGTCAGA	A	G
AX-147025949	TTCAGTTTCATATTTCATGATCCTTTCATAAATCT[C/T]GTATGATTTTCTTTTAAAAT	T	C
AX-147026018	ATTAATGTATTCTGACACACAATCAGAGAAGCTTC[A/G]TAATATGCTCATCAACACATCTCTAACTTTCTTGC	A	G
AX-147026023	ATTTCTATAGCAGCTAGTGTCTACCCATGTTAATA[A/G]ATGTCTTGGCAAGGATGTTATTTGAGTAGGAAAAC	A	G
AX-147026085	GAAAGTTACTGACTCATGGTGCTAAACATATTTCA[A/G]CTTTTCTTGTTATATTCACTAGAGAGGTATTTCAT	A	G
AX-147026096	ACATCGTCCCTAAGTGGTTCTTCAATAATGTAATA[C/T]AGGAAT	T	C
AX-147026098	ATTAGTTACTTTTGGATCAAAGAAACTGAAATCTA[C/T]ACAAAATTAGCTGCATATTTTGAGGTTCAAAGACT	T	C
AX-147026100	GATAAGAGCACTGAGTCACTTTTACTCTGATTATC[A/G]ATTCTCTGATAAAAGCAAATGAAGAGCTTTTTCTT	A	G
AX-147026133	TTTGGATATGTTTTTGAATGTAGGTTTTTAAAATT[A/G]CTTATGTATTCCTCTGTAAACAATATATAATATTT	A	G
AX-147026135	GTAGGAGATCTAATTTGTGATGGTAACTTGGGTGA[A/G]TTTTGATGGTAAAGGTGAAGAGCTTTTCCCCCTTC	A	G
AX-147026141	TAAAAAAAAAATGGGGCTATGAGTTTCAGGAGAAC[A/G]TGGTCACTCCAATTTCCTAAATAAATACTAGTAAT	A	G
AX-147026150	TGTGACAAACCTATAGTATGCAAGGTTACAGGTGT[C/T]GGGAGAAAGGAAGGAAATC	T	C
AX-147026171	GCTGCATCTTAAAATATGAAATTTTCACAGTACAA[A/G]ATTAACAGAAGACTAATGAAGAGTTTTAAAATTTT	A	G
AX-147026195	AACAGCTCAGGAATATCATGAAATGGGCAAGCTCA[C/T]GATAGCGTGGAGCAGTGAGCTGGGATGTCAGCGTT	T	C
AX-147026206	TTAGGTTGCGTAAAAAGAGGTTAGCACAACCAGAG[A/G]CTGCCCATGTGAAATATAAGAGATCATTCCCAGAT	A	G
AX-147026207	AGAATACTGAGTAAAGTCACAAGAAACCCTTCCTA[C/T]GTA	T	C
AX-147026245	TGTATAAGGGAAAATCTAGAATGTTAATAATGTCT[C/T]ATTTGTATTTCTGGCATATCTCAATGGTGAGGTAA	T	C
AX-147026295	TGAAGATTAGGAAATGAGTTCTAGAAATTCATGGC[A/G]TAAAGGGACAATTCCAAAATGAAGCCAATGAAATG	A	G
AX-147026298	TGAAATGGCTTTGCACTAC[A/G]GTTTCTTTTTACATGCAGTTGCCATAATGGTGCGT	A	G
AX-147026376	G[A/G]TTAGAACAAAAACTAGGTACTGACTTAAAAAACTG	A	G
AX-147026389	GAAGTCTGAGGTGTGTAGACCGCGCTGAACACTCT[C/T]ACTCAGTTTAATTAGTTTTCTTCAACTAATTTCGG	T	C
AX-147026447	GGAGGAGAAAAGACTTTTCAGAAAGCATGTAGGAG[A/G]A	A	G
AX-147026462	TTCTATATTATCCAATCAGGTCTCTTCCCAAACCA[C/T]TGATGAGTTAAAACAGTGAACTTTCCTTAATGCAT	T	C
AX-147026481	AAATGTGTCATTTATTAGCCAAACTGGTATAGGCC[A/G]TTGCTAACTCCATAAAACTTGTGAGGTTGATGAAA	A	G
AX-147026530	AGGAATAAAATTTAAAAGGTGAAGCACAAATTAGC[C/T]GGAATAAGAGCATGAATAAATCCATATTAAACATA	T	C
AX-147026542	TGGCCATTTGGTCATAAATAGTACAGTTCAATAGC[A/G]TAAGAAATCATGGCAACAGTGCAGGGAGACATAAA	A	G
AX-147026583	AGTATGACCTCGTGGAAGCCCCCAGTTGAGGGAAG[A/G]TCTTATTAGAAAGGGAAGCCCACAAAGCTCAGAGC	A	G
AX-147026685	TTTTAAAAATATTTTAAAAATCAATAAAAATCAAT[A/G]TGACACTGAATTTGTAGTCATCAAAAGGATAAATA	A	G
AX-147026688	CTAACATCCTGGAGGAAATGATGTTTAACTTGAAG[C/T]CAGAAGAATACTTATGGTTGACAAAGGAAGGTCTA	T	C
AX-147026694	TGAATAAAGTGAATTTAGCAATTTAATCTTGTAGC[C/T]AAAGGCAATTAGAAGTAATACTGACTAGGACTGTG	T	C
AX-147026695	AGAGTTAGAAAACAAATCTAAGTACTCCAATATGA[A/G]AGGCAAGTGTTTTATCCACTAAGGTAAACATCTGC	A	G
AX-147026707	TCAGCCTTTCTTTTGAGGGTGAT[A/G]CTCATTGAGACTTAGGTTTTAAATCTGAGCAATTG	A	G
AX-147026720	G[C/T]AGTTTCTAGGAAAGCAAAGAGGACATATGAGATCA	T	C
AX-147026729	ACATGTCCAAGACAGATAGGTGTTTTTGGTGTTCC[A/G]TTTTAGCTTCCTATTTCAATATCTGGCTACAAACC	A	G
AX-147026803	TGTGCAATATTAAGGTAAAGCTAGTGGAGAAGTCC[C/T]GATTCGAGTTGATTGGTGGATGGAATTGAAGTTCT	T	C
AX-147026841	CATACAATCAACTTCTCAATGTACAAAATTTCTAT[C/T]TCTTTCAAATTGCTGATGGTTCTATTACAATTATT	T	C
AX-147026859	GTCTATTGATTTTTTCACATTGGTAAATGAGGTTT[C/T]GATTTTCTGATACAACCA	T	C
AX-147026876	TTAGGAATGAACCTGATTATATAACTGAACAACAG[C/T]GCTGAAGTACAGCAGGCTACTTCTCCAGGAGCTAA	T	C
AX-147026878	CCAGGTCATCCTCCAAATCCTATCCCCTCCCTTCA[A/G]TCTCAACCAAACTCTCCTGAATGATGGTTGACTGT	A	G
AX-147026891	TCACTGTGTAACACTCAGCTTTGTCTCGAATTCTT[A/G]GTTACACTGACGCACTTGTAATAGAAACCACACAT	A	G
AX-147026901	TGGGCAAATCCAAAATGGTATTTCTTGTCCAATTC[C/T]GATGATCTCAACCTTGTCCTACTCATAAAATTTCT	T	C
AX-147026915	TAAACTCCCAACTAAGAGCAAAGTAAACTCAATCA[C/T]TCCAAACACTAAATCTTATTGAGCAACACAATAAT	T	C
AX-147026922	TATTGGCTCAGCATTGTATGGACTCTGCCACTATC[A/G]TTCAATTTGATGCTGTTTCATTGTGATTCCATCTT	A	G
AX-147026989	A[A/G]TTTGACAAAATCACAGTAGTTCTGAAAATATGATC	A	G
AX-147027006	TAATAGACAACCCATAAACATCTCAATTACTGAAG[C/T]GTCAGGCATACTGTGGTAATTCTCTAATGCAAGAA	T	C
AX-147027019	CCTCAGGTTAATCAACAACCTCAGATCAGAAGATC[C/T]GCAAACTCTGGTGGTGAC	T	C
AX-147027049	GGTTAGAACATTGTGGCATTAACTAGAAAAATCAG[C/T]ACTTTCTTCAAGATCTCCTCCTCATCCTTGGTCCA	T	C
AX-147027058	AGGGAGAAGGAAATGTACAGTTTGTTACGCCTCTG[C/T]TATGATGGGCTTCTCAGGCATGCCTTGGATACAGG	T	C
AX-147027153	CAGACTGTTTGGCATAAATTCACAGCATAAATTTC[A/G]GAGTTATTTAATATCACGGAGCCTGTGGTAGAGGC	A	G
AX-147027176	GTCT[A/G]ACTGCTTTTTTCCCAGCATCTCATTCTTGTTTATC	A	G
AX-147027192	TTCTATCTAAGTAAAAAGCAGCAAGTGAGAAAGGT[C/T]ATTAGGAGTCATTTCCTCTCTCTAGAAAACATGGA	T	C
AX-147027226	ACTTAGAATGTGCAGGGTTGTCTTGAATGGAAGGA[A/G]AT	A	G
AX-147027234	TTAGAACACACCGTAATCAAAATAAACAATTCTGT[A/G]TTCATATTTGTAATATAGTGAATCTATAGTAAGTT	A	G
AX-147027248	CCATGGTATGAGGTAAAACTTGAGAAGAAATCACC[A/G]ATTCTTTGGATTAAGGACTTGGTCCCTGCCTGTTT	A	G
AX-147027254	AGAAACAACGTGGTTTTGTGGGTGTTTAGAAAAAT[C/T]GAC	T	C
AX-147027310	CCTGCGTCTTGCCGGGTAACTCCTCTTGCCAGGTT[A/G]TTAGTCTGTTACCTGATCTCTCCCTGATTCTGGGG	A	G
AX-147027315	ATATAAAATAACTAGGAGCCCAAAGCAGTAGCTGC[C/T]AGAAGAATGACACATGCTATAAGCACCATACTCCT	T	C
AX-147027355	AGCCTACAGAGTAAATTGCTCTAGAATTCACTATG[C/T]TCTGTATTGTTTATGTTGCTATTTATAATTTGCCT	T	C
AX-147027379	TTGGAAAATGTTTATATTATATAGCACTTTCCAAC[A/G]TTGTCCATCATATTTCACCACAAAAAAGGGAACAG	A	G
AX-147027484	AAAGGTCAGAAACAGACTATAGAACCTACTACAGA[A/G]AAGCCAATTGAACCTGTCCTCTGGAAAGTGAAGTC	A	G
AX-147027545	CCACTGACCCC[A/G]GAATTTCTTAAGGTGGGCAATTAAATAAACAACAA	A	G
AX-147027560	CCCAAACGTGTTTCCAGTACCTTCTACCACCTCTC[C/T]GAGGTTTGCTTTCTTACCAGAAACTATTAATATTG	T	C
AX-147027567	GAATATTTCAGTGGGTGACAGTCCTAGAAGTTGAG[C/T]GGTTGCATCAGAAGGTTCATTTATATGGAATCAAT	T	C
AX-147027635	TCCACTG[C/T]TCAAGGTAGCTTAGAAAAGATGTTCCTATATGAAC	T	C
AX-147027672	CAGCTCTAAATGAGCGGACCCGAGAATGACAAGCA[C/T]TGTGAAGGAGAAATTGATCTTTCATTGTAAGCACC	T	C
AX-147027685	ATTACACAGTATCTTTTACAGATGCTCGGATTCTA[A/G]AGA	A	G
AX-147027846	AGTATTTCTTTTAGTATAAATTTCATTAGGATCCA[C/T]GGTAATTATAAA	T	C
AX-147027850	GCTATTTGATGTTCCAAACTGCAGCTTTCCTGAGC[A/G]CAGTCTACAGACTTCTGGGATAAACTGATGGGCAG	A	G
AX-147027876	TGCTAAGCTAGAGCAAAACAAACTTGGAAAATGGT[A/G]TAGTAACAGACTGACAAAAGTGCCGTATGAACAAA	A	G
AX-147027922	ATGACAATTTTTACTAATAATGCTCTATTTTCTGT[C/T]GTTGTATAAATAGCCCCTAAATTCTTTATTATGCG	T	C
AX-147027924	AGTAAAGAGCAAGTAGGTTTTAGGTCCAGATTTCC[A/G]TGAATACATAGCTACGCCTTTCTTAATATTGTAAA	A	G
AX-147027984	TTAAGAGCTAAGGTGGCAAGATTGGTGGTGGATTA[C/T]GTCAT	T	C
AX-147028006	AGCTAAGAGACCTTTGTCCTCCTGTCA[C/T]ATACAGGATGATAAACATCTGATTCAGCAAACAGT	T	C
AX-147028037	TATTACTTTTTCTTCAGAATTTGAGAGTAGATTGG[C/T]AGTTAGTTGAAACCAAAACAATTCTTAAATTTCTG	T	C
AX-147028112	CTGTCGTAAACCACATGGGTCTCAAATTAGAGAGT[A/G]GAAGACCAGATGTTATTAGGAGAAAATAAGCTACC	A	G
AX-147028188	TTTCCTCAGGAATTGCCTTTCTTTC[A/G]ATTCTCTGTAAATCCTGTCATTGTGATAGGAGGAG	A	G
AX-147028202	GGGTTTTCTCTAGGAGGGATAATTGCAGTGAGCCT[A/G]GGATAGCAAGGCTCCATCCTGTTGCACAG	A	G
AX-147028219	TTCCCAGCCTCCTTTGCTCTTCCCAGAAGGCAAAG[A/G]GACCATAGAATACTTTAATATGAACCTAATACAAG	A	G
AX-147028248	AGACTTAGCTAAAGGACTTTAAGTAGAGCAAAACA[A/G]TTGCCCCTACTCCTTGCTGTCTGAAATGCCCATCT	A	G
AX-147028305	GTTAGTAACACTTATTTCTGATACTCTCAACAGTC[A/G]CC	A	G
AX-147028320	ATGCTGAGCAACAACAAACAAAAAGAAAATGAGCG[A/G]CACTACTTACAAAACAATATTCTCTGTACACTTTC	A	G
AX-147028368	GTGTAGGATGCAAAACACTGCAATAGGGCTTCTGG[A/G]TATTTACGATTTCCTTGAGTAGATGGTACATGATA	A	G
AX-147028381	GAGTAGAGTTAAGGCATCTTGGTGACCATTAAACT[C/T]TGTA	T	C
AX-147028396	CCTCTGTACCTGTAGTCTGGCAGATAAGCCACGAA[C/T]GTGGT	T	C
AX-147028432	TGTGTGTGAT[A/G]ATTTCTCCAAATGTGGCTATTATAAATAAAACCGT	A	G
AX-147028467	GTTTTCAGCCT[A/G]ATGACTGACTTTCCTGAATCAATACAGGGCACAGG	A	G
AX-147028482	CAGGTCCTTTAAAGTTCTCTTTATTTCCAAATAAG[C/T]TATAGTCTCCCTTTTGCCAGATTAGGAAGAAGTGG	T	C
AX-147028483	CCTGTGGGTGTGGCTTAAGGTGAGGTGGAGACAGA[C/T]GAGATGGTTAAGGATGCTACAGATTGTTAAAAACA	T	C
AX-147028543	GAGAGACACTTGTTAGAACACAGAAACATTAACCC[A/G]AAAGCATATTTGAGTATTTGAGCCACACCAATAGA	A	G
AX-147028572	GCATTCCCTGCCTGTATGGATGGTACTATTCATTA[C/T]GAATGCCTGCAACCTC	T	C
AX-147028586	AGGATTTCCTGTTCTTGACTTCATTTTTTCCCCAG[C/T]CTTTTAGTTAGTTCATTCCTGTTCAATGACCCCAA	T	C
AX-147028599	AGAGATAACTTTGAAGTTACAACTATCTGTGCTAC[A/G]GATAAAGAATTCTGTCCATGCCATAATTGCTCAAA	A	G
AX-147028697	TTGTTCTCTCCTGGAGATAGCTTCTAGCTGCACAT[A/G]GCTTCATCATGAAACCTGGGTGCTTGCTGGAGACA	A	G
AX-147028748	TTTCAAATTAACAAGTGTTCTTTGGTGCAAGGGAT[A/G]AGAAATGTGACATTGACTTTGGAATTGTGATCAAT	A	G
AX-147028785	CAATGTAAGGAAATCATGTGCCTCAACACAGCTCT[A/G]CAGCACTCCTTTGTTACAGAATCATCTCTTGAGCC	A	G
AX-147028825	ATTGATGCAAACCCAAGGTATTCATTTTTATGTAG[C/T]TGAACCTAACAATCTCTTATCGTATTGAGTCTGGA	T	C
AX-147028864	TTAAAAAAAAATTAATAGTTTCCCATCAAACTGAC[A/G]ACTTCTAAACCCT	A	G
AX-147028907	TCTCTTTTTTATTATGCAGTCTCCTATCTCTATGC[A/G]GAGTAAGAAACATTTCCACTTCAGATCTTTTGTCA	A	G
AX-147028932	ATGAAGTATTGGAGCCTCACTGTATTTGAACAAAC[A/G]TATCAAATAAATTCTTGTATAAACATGACCCTGGG	A	G
AX-147028968	GTTTTCTCATTACTGTCTGAAACTTTTTGTTTGAA[C/T]GCTGTCATTCAGGATTGGACATCAAATATCTTGGC	T	C
AX-147029049	ATCTCTTTCTTAGTTGTCAAAAGTAATGTCTCACT[C/T]TGTAG	T	C
AX-147029056	ATGAAAATTACTTTCTGTGTATCTTTAGTGTACAA[C/T]GCCCTCATTGTCACAATTTTTATTTTCTTCTCAAG	T	C
AX-147029064	TTTTCAGATGGAGTTGGTAATTATTTCAGATGGAG[C/T]TGGTAATGTAACTTTCTTACAGGATTCTCTTAAAA	T	C
AX-147029084	CTTTTGTATTCTGTATATGTCAATGTTTCCTAATA[C/T]TGGTGAGAATTGTTTTTAAAATTTCTTTAAAGATT	T	C
AX-147029133	TTGTAAGAAGCACATGGTCTGTTGCAGTAAACAAA[A/G]TGAATGTCTCCA	A	G
AX-147029162	ACCAAATTGTGAGGAGGAAATGAAACTTGCTTGTT[A/G]GCCTGTCCTTATTGAGCTTGGAAAAGAGAGTGTTC	A	G
AX-147029170	GAGTGTTCCTTGGCAATGTGCTATATTTTCTTACT[C/T]TCCCCTCTTTTTATTAAAGATATGGAAAACAGGGT	T	C
AX-147029185	CCTAACTGCTCATCTTCCTCTCATTCATCTGCTTC[A/G]TCTTATTCCTCAAGATTCCCCCAATGTGAACACAG	A	G
AX-147029234	GACTGCTCCTTGGTGAGTAATACA[A/G]ACTAATACAGACTTATGAAAACATTGAATTCTTAG	A	G
AX-147029249	TATCAGGAGAAAACTCTAGAAATATAAGCATTGAC[C/T]GTTTTTTCAATGACCAAGCAACAGTCCAAAAATTA	T	C
AX-147029298	TCTGAC[C/T]TGCCTTGACCTCATTTAAAGAGTAGCTGCTGTAAA	T	C
AX-147029301	GTCAGACTGATATCCAATTTAAAACTGATGTCAGC[A/G]TCCCTTGGAATCTTTTCACATCCCTTCTGCTCAGG	A	G
AX-147029309	TCATCCACGCTCAATGAGCGATTGTCATATTGTCA[A/G]TCCACAATAATACCAAACAATTTTCCTTCCCCATG	A	G
AX-147029348	CGTTTTTTAGATGTGAGGATTGATCATAAGGAGAC[C/T]GAAAGCCGAATTTTAGGCAA	T	C
AX-147029408	TAGACCAGTAATCCAAAAGCTAATTTTTAGTTTAC[A/G]CATTATAAGTCACTCA	A	G
AX-147029444	TTATTGAGGGTGCAAACACCCCTTTCAATAACATA[A/G]TCCATCAGTAAATCAGTAAGGATTTATTGAGTCCC	A	G
AX-147029462	GAAAATGATCCTCATGTGAGACTTTGAGCAGGTGT[A/G]TGATCCCGTTTGTGGTGTGCAGAGTCAAATTCAGG	A	G
AX-147029541	GTTTTTGGTTAAATTTGCCCTTTTTCCTTCTAAAG[C/T]GAATAGTGACATTATTTG	T	C
AX-147029546	GTATATGGATTCATTTAGAACATAAATTATTGAAG[A/G]GTTTGAATTTAATTTTGTGGAACACCACACAGGAG	A	G
AX-147029562	TTAAAGTAGAGAGGTTGGAGTTCAGAGGTACCCAG[A/G]TGATGATAGCTGATTAAAGAGCAAGGTTCTGACCA	A	G
AX-147029566	GTAAGCTCATTTGCCCAGAA[A/G]TCATTTTGTCAAAGAGATATCTAACATCTTGCTGT	A	G
AX-147029661	CATTTCAGCTACAAGGACTTAAGTAGCAAATTCCA[C/T]GACCTTAACAGAGTTCATTTTGGGCATGCATTCTC	T	C
AX-147029664	AAATAAAAATCCTACACTGACTTTTAGCCCAAACA[C/T]ACCTCTCTCCACCTCTGTGATATTAGGGTGTGGCC	T	C
AX-147029675	GGAATTCTAGTTGTAAAACTCCTTTGACATACCTA[A/G]CTATAAAGGAAACCAAAGCTGATCATAGTAAAAAC	A	G
AX-147029701	TTAAAATGCAAATATGGCAATATTAACTTGCCCTC[A/G]TGTAAAATCTGGAGTTTTGTATATGTGAAGGGTCT	A	G
AX-147029738	TCTAATTCATGGATGGTTTTGTGAGATTAAGCTCA[A/G]TAACAAGGAGTGAT	A	G
AX-147029749	TATTATTAAAAGGAGAATTCAAACACTGGGTAATA[C/T]ATCAA	T	C
AX-147029848	AAAGAATATACACACTTAAGATTTTGATAACCCTT[C/T]AAATAGGCTGTACACTGGAGTGGATGGTTGACACA	T	C
AX-147029850	TCTGAAAATACTTCATGTGCACACTTCATTTGAAC[A/G]AGCAATGCAATATCCCCTTTCTGCTAGAAATATGG	A	G
AX-147029877	ACAAAGGGTCATTTATTTGTGGTTTTCA[A/G]TTGTTTTTAGAGTTGAAGTTTAAACTGCAATTCTG	A	G
AX-147029911	GGAGAAGAGCAAATTGTTTTGCAATAAAAACTACC[C/T]CCATCCTTCAATCCCTAACAGAGACAATTAGCCCA	T	C
AX-147030004	AACCTTTTCAACATTTGTCCGTGGGCTTTTCATAC[A/G]ACATTGACATTTCCCCCAGCAACAGTCTCTGCTTC	A	G
AX-147030037	ACAATTAGAGTTTGGCTCTGCTATTTGGTAATAGC[A/G]ACTGCATAAGTCAGTGAGTGTTTGAGTGAAAAGTT	A	G
AX-147030046	AACTAATTATTTTTCAGGAACGAGGTGTCACTGTA[C/T]ACTCTG	T	C
AX-147030189	ATGAGATTAGGGATTTACATTTTATTTAATTATTG[C/T]GACTCCAGTATGCTAGTTTATTTACCATAAAGGTA	T	C
AX-147030208	TTCCTTTCTGACTGTTTTTCTGGTGATTATTTGTA[C/T]CACATTGCATCACACCTACTTGTATGTATGTTCTT	T	C
AX-147030215	GTTTCATACTGTTTTTTCCAATAGTCAGTTTAGAC[A/G]TTGAGGCATCAACAATATCATTTCCATCACATACA	A	G
AX-147030296	GCTGTCGGTACTTTCTAATACACAAATTAAAAGCT[A/G]TGTTCAGCATTACTTCATCCAGACACCTGCATGAC	A	G
AX-147030324	AAAAGAACTTGTATCCTACTACATGAGTTTGACAG[C/T]CTATGGGAGTGACCAGCAATATCAAAGTCCTCAAT	T	C
AX-147030325	ACATATAATTTATTGTTCTAATACTGTGTAATGTT[A/G]ATTCTAGATTTATCTGTATTAGTGAAAATTTGTAG	A	G
AX-147030337	TGCAGGACTATCTATGAGACATTTCAAATGCTAAA[C/T]AAACATCCTTGAACAATAAAAACAAAA	T	C
AX-147030361	AGTGAAGCAACAGAATTTACTAAAGAAGCAAGAGG[C/T]TATTTTGGCAGCTATTGGACTT	T	C
AX-147030384	CTCCTTTCTAATGACCTCTCTCTTCATTTTGAAAT[A/G]CTCTTTCAGTGTTGTTTTCATCATAATTTTCCTTT	A	G
AX-147030386	CAGATTTTTCTTGTGCTTAAAATAACCATCACAGT[A/G]TCCTGCACACTAGATGTATAGTGTTGTGGCCAAAT	A	G
AX-147030411	GACATTTCCCAAGGAGGACTGTTTTCCTGGCTGAC[A/G]GGTTATTCTTCCTAGATTACCTGCACAGTCCCCCT	A	G
AX-147030425	GTGGGATTTTACAGAAAAGGGAGTATAAATCCCTC[C/T]ACTCCAGGGGCTGACAGTGAGTGGTAGCTCATCTC	T	C
AX-147030446	GGCGTGGATATCTGAAGGCAGCAATCACTGGACTT[C/T]A	T	C
AX-147030484	ACTTTTAAAATATGATATATATGTATGCTATACCT[A/G]TAATAAAAAATACAGTCTTCATCAATTAAAAATGT	A	G
AX-147030536	CAGGGTGAGATTGAATTAGATGC[A/G]TAAGAATCTGGATCAGTTACTTTCTTTAAGAAGCT	A	G
AX-147030574	GTAGAATACCAGGCCCCTCCTGTGATATGCCACTG[C/T]GGACAATGTTCCTAACCATAACAGCTCTGAGTTTT	T	C
AX-147030583	TTTACTTCAGGAAGTTATCAGTACCTTTGCCCATG[C/T]ACTAATACTGTTTGGTTCTCCTAGAAGTAGAGAGC	T	C
AX-147030608	AAATAAACAGAATTTCCTTCAGAAGCAATAAAGGG[A/G]C	A	G
AX-147030778	CTCACACACATCGTACTTAACTGTCACAAGAATCT[A/G]TGAGGCTGGCTCCGTCACGAGTTCAC	A	G
AX-147030785	CCCAAGTGCTTAGAAAACCAATCTCAGGGTTAGGA[C/T]AGCTGTGTAATCCAACAAAATAATAGAACAAAGCC	T	C
AX-147030789	CTCTCTCTGGCTTCCTGCCTGCTGAGGGGGCCTAG[A/G]TTGTTAGGTTTGAACCTGCAGGTAAGCAGCTATCA	A	G
AX-147030804	CACAAAATCACATAGGCTGGCAGTTCACACAAGAG[C/T]GTGTTGTCATAGTACCTCCCAGAAAGCACTTTCCC	T	C
AX-147030818	GAAGAAAGAATACAAAGGTCAAATTTGGATTATGT[A/G]CTAGATCTTGAAATGTTTCTTTCCAAACTGCCTGG	A	G
AX-147030845	AAGATGTGTTCATAAAAAGTGTGTTCCCTATAGTG[C/T]TATCCCCATGAAGAGAATTATCATTCGTGTATGTT	T	C
AX-147030874	CGAGGACCTCATCCTTTGGGGTAGGTGGACTATCA[A/G]TAGCCCTGGATATGCTGTAGCCATGTGATTACTGA	A	G
AX-147030910	TTATGGTTTCTTCCCGATGTTCCAAGAACCTCTTT[C/T]TAATCCTGTTGTAGATAAAAGAAAATAAAATAAAA	T	C
AX-147030911	TTGAAGTAGTTTGAATCAAAAAATTAAGGTGAGAT[A/G]CAAGAGTAGAAGGAAAAAC	A	G
AX-147030954	CAACTCAGCACCATGTCTTTTCCTTATTATTGCTC[C/T]GCTTTTTACCTTCCTACTATTATCTTTTTCCTCCA	T	C
AX-147030957	TAGCCCCAGGAGTTCCAGGGAAGCCGACCTCAAAC[C/T]GCATTTTAAGATTCGGTGTGTGTTGCTGCAGGTTC	T	C
AX-147031022	TCTCACTCCTGCTTTAAGTCAACGGAAAGGTACTC[C/T]AGGGAGAACACCTTGCAGCCCACTCT	T	C
AX-147031025	CGGTCTGTCTTTTTATCTAGAGGGAAGCTTTAGCA[C/T]GGCACCTTGGTGGCCTGAAAGATAGACTTTAAGTG	T	C
AX-147031045	CAACGCTCCTGCAGCCAGAGACAGCCGCATCATTT[C/T]TCCCTTATAAATCACACTCATGAATTACTGGTACA	T	C
AX-147031052	TCCTATGCCTCTGCTGGCAGCCTA[C/T]TGTAATCCTAAGGCAATAGGCTGCAAAGTGACTAA	T	C
AX-147031063	CACTGTTCTTATGGAGGGTTGAGGTGTGATATCTA[A/G]TTGTTGGACATTCTTCCACACTTCAACCTAGTGAT	A	G
AX-147031073	GGTTTGGGTTGGCCCAAAGATAAAGGTTTGGGAGA[C/T]TAGACATCCAGGATGGATCCATTATTCCTTTAACT	T	C
AX-147031083	ATCTTGCTATTATATTAGAAATAGACTCAAATTAG[C/T]A	T	C
AX-147031128	TCCATTAACAAGCTCATAGGAATGCTGACCCAAGT[C/T]AGCAGTTCTCATTGCCTATGAGCTACCAGCAGGAG	T	C
AX-147031140	TGTGCAGAGCCCATGGGCCAGCAGTGTTTCAAAGC[A/G]TCTCCAATCATATACAAAGTAGGACCTAACAAACG	A	G
AX-147031159	CTAGAGGTTCATCAGCAAAAATAATGATAGTTAAA[C/T]ACATCCTTTCCCCAAAACCTTAAGCAAACCGCCTT	T	C
AX-147031197	GAGTGATGGAGAAATTCAAATTAAACACAGGTGCC[C/T]AGAGTAAAAGCAATGATTTAGAGTTGTTGCTGTTC	T	C
AX-147031220	ATGCTTCCGGGGCTAAGACTGGCAGAGGCAGCCTT[C/T]TGACATGCATATCTGAGTAGGGAACCAAGAGGCTT	T	C
AX-147031257	AATATTAAAGCCAAGAGATCAATTTTTTTATCTCA[A/G]TATTTCATAGCCAATGACTGAAACATAATTTCAGA	A	G
AX-147031317	TACATTTAGATGCATGAAAATGTAAACAGTATACA[A/G]GTGTGTTTCAAATGTTAACAGAAAACAAAAGTAAA	A	G
AX-147031395	TTCCTCACCATAAAATCCTATGCAAATATAAATCT[C/T]GATGATTTCAATAGCAATTCATAATTAGCAATAAA	T	C
AX-147031447	AATGGTTTGGTTCACAAGAATTTTGCATCTTAAAG[A/G]CTGAAGTATAATGAGCAAGGTTGATAAATATTGCT	A	G
AX-147031472	CA[C/T]AGCATATTTTAAAGCAATATTTCCCAAAGTGCTTC	T	C
AX-147031476	CGCTAGGAGACTCCAAGGCTACACTGGACTTTAAC[A/G]ACGAAGGCATCTCAGAAAACTCCTCCGCCCCTCTC	A	G
AX-147031507	TCTCTATTTCAAACTATTCACTACATTCCAGGCTG[C/T]TTTAGAAAAGCAGTTTTGCTAATGTGACAATTATC	T	C
AX-147031626	AGAAGTGGAGATGGGAGTGTTGGATATCTATCTGA[A/G]ATGACTTATCACGTAAGAAATTGTGTTATCAAATT	A	G
AX-147031641	TCTCTTAAAACAGCTGCTATTTTGGAGTCTCTATC[A/G]TTGATTTAACTTCCTAGAAAGAACAACACACAAGT	A	G
AX-147031727	CCTGACTATTTTCTCGCTACTTGAGCAGGTGTATC[C/T]GA	T	C
AX-147031771	CCTTGCCGGAGCGCTTGTCACAACATCGTTAAGAT[A/G]TGCGGTGCCCTGCGCT	A	G
AX-147031783	CAGAAACAAGAGGCGGAGAAAAATCAATGGCCTCC[C/T]GTCCAATATTAATCTCCCATCAATAAAGGCCCATA	T	C
AX-147031835	CCCTGCTGGGCCATTCATAATCAGGAACACTTTTA[C/T]TGAATATGATCTTAAAGCATCTTGTTGGGGGATGT	T	C
AX-147031863	TGATTACACAAAATCTTGAAATAAACAGTAATAAA[A/G]TGA	A	G
AX-147031878	ACTTCACTTAGAAACTCACTGCACTTAAAATTCAG[A/G]GCCCTGACAGAGGGCACCGAGCTAGACTATCTGAA	A	G
AX-147031936	GTGTGTGTTGGTTTGGTTTAGAACACATAGTTCTC[A/G]GAGTCTGCCCTTGGTGGGCTC	A	G
AX-147031945	AGAACACATGTTTCTAATGGTCAGGAGACAAAATA[A/G]AAGAG	A	G
AX-147031958	TGGCTGCATCTGTGAACACCAGTGTATGATCTTGA[A/G]AAACATTGGAATTAGGTTCATATTAACTGTGCTCT	A	G
AX-147031969	CTTTAATTACTTGATCAGGTATGTTAGTGAAAACC[A/G]TGATCAAAGCTGTCCCTGGGGAGATAGATTTCACA	A	G
AX-147031985	CAACACAGTTGTGTGCCACTTAATGATAGGAATGC[A/G]A	A	G
AX-147032001	TGTCTCTGCTCAAAGCAGTACTACTATGATTGGAG[A/G]CTGAAGTGCAGAATAGGGGTGTGCTTTACCTAAAT	A	G
AX-147032036	TTCTGTGCTTTCTGCTTGGACAGATGCATTTGGGC[C/T]GCAGATAGGTCATTCGATTTCCACATGTTTACTAG	T	C
AX-147032044	TTAGACAAAAATGAATATTTGGTGCATCACTACAT[A/G]TATATTAAAATGTGAGGGAAACTGAAAATCTAGCT	A	G
AX-147032045	TTTTTTTAAGTACAAAATTAAAAATCAGGGGAATC[A/G]TGCGTGTAAAAATGTTATTAATTGTTTCTACTTAT	A	G
AX-147032053	CTCATGAATGCAAGGGTAGGGTATGCAGCCAAAAC[A/G]TGCTCAACTGGACACTGATCACCTCGGCAGAGGGG	A	G
AX-147032141	AAGCTTAGAGATATTTCACCTGCCTTAAGAGTATG[C/T]AGAACTCGTGTGGATTCTATTTCGGTTATGTTGTT	T	C
AX-147032181	TAAGTATAACTTGATTTTGTAGCTTGAAGGCACCA[C/T]TAATTATATATGAAGCAATGCAGCATTATCAACAA	T	C
AX-147032186	AGTTCATCTTGAAGTAGTTCTACCCTCTTGGCAAG[C/T]TGCAGATTCCGAAATGTCAGACTGTCCATTTCCTG	T	C
AX-147032245	TTGAGAGCCACAATATGGTCACCAAAGGGTTAACA[C/T]GTGAATTCCGGCTG	T	C
AX-147032265	TAAGTAAGATTCTGAAACAGTTTGAGTGACTCAGA[C/T]GGTTCCCTGTTTTATGTATAGAATAAGATGTCACC	T	C
AX-147032272	ACAAATCCATCTTTTTGTCTAAAAACATGGTTATA[C/T]TCTTTGGAAAACATCATTTCAAATAAGACTGAGAG	T	C
AX-147032339	AATATATGTACTATTTTAAAACCAAGTATCAAGCT[A/G]TACTTTCCCAGCA	A	G
AX-147032355	AGATTTGATTTAGAATGAAACTATTTTTGGCAATT[A/G]CAACATTACAT	A	G
AX-147032426	TCCTCTGAGGCAGGGAAGGAAGACT[A/G]TGTGGAGAGCTTGAATATTCTTCAGGACAGATTTT	A	G
AX-147032472	TAGAGACACCTAAAATTCCTTGCCATCGTCAATCC[A/G]ACGCTGGCCAAC	A	G
AX-147032490	ATGAGCAAAATACAGTGATTACGCACCTATCAAGC[A/G]A	A	G
AX-147032506	TGTAGCAAACATCAATAGAGTTACAGCAAGCCTGG[A/G]TTTCATGACCT	A	G
AX-147032529	AGCAGAGTAGAAATCCACTCACATAGGCAGAAAGG[A/G]GGCATATCTTGGGCCTCCAGGAAACACGACAGAGG	A	G
AX-147032601	CGACACAACATGAGAAAGATACACTTAAAATTCAA[A/G]T	A	G
AX-147032661	AGACATGTCTGCTTTCTAGCTTAAAAGAATGTGGC[A/G]CTCTTAAAATAAATGGGGATACAAGTAAAACTGAT	A	G
AX-147032668	GGATACAGATTAACTGATTATGTTCAGAGACAAAT[A/G]GCCTTGGAATA	A	G
AX-147032731	TGTAATTTACTGTTGCTCTCAATTACTATATATTG[C/T]ACAAGTGTTGACTAATTTTGGCTTACAGCAACCTC	T	C
AX-147032736	CCAATGCTAAGAAAGATCTTTGAAGCTATAACTTC[C/T]TCAGTGAATGAAAGACAT	T	C
AX-147032754	CCCAGAGCACCTCTCTTGGGTGCAGAGCAATAATA[C/T]GCACT	T	C
AX-147032756	TTTAAAAAATCAATGAGGATTAGAGGAACACTCTG[A/G]GTAGGATCACCATTATTTTAAGCCTGCTTTTAGGC	A	G
AX-147032788	TGTATGCATCTCTCATAATAACCAGAATTCACCTA[C/T]GGTGAAGAAGTGGACTTTAATTCTTGTTAAATATG	T	C
AX-147032819	CAGGTACATCTGGGCTGAATCAACAGCTTCTTATC[A/G]CTGGGTTTTGAAATCAATCTGCAATCTTATCTGAT	A	G
AX-147032831	TTCATATTAGTCTATAGATTGAATAAATAAGGGAG[C/T]GATAGTTTTAAAATA	T	C
AX-147032870	CCTTGGTAGTGACTTCAGATATTAAATAACCTGTC[C/T]CCTGGATGATATTTACTCAGAAACTAATTGTCAAA	T	C
AX-147032878	GAGCAAGATCCATCTATCAGTTAAATCAAGTGTTG[C/T]ATCTACCCCCAAACTCCCTCTTTCATTGAATCATC	T	C
AX-147032915	CTAAAATATGATATTTTAAATGTGAAACATGACCA[C/T]GAACAGAAAATATATACGTACAGACATAATAATTA	T	C
AX-147032933	ATGCAAATA[C/T]AAGATCATTAGATTGTCATACAGCTAAGCTTTCAG	T	C
AX-147032940	TGTTCGAGCTATTTGGAAAAAGCTAAAATCCAGCA[C/T]A	T	C
AX-147032948	AATGTAACATAATCAAACATGGATTCTTAAATTAC[C/T]TCCTCGATTTTCTGAACCA	T	C
AX-147032949	CATCTTTGCTTAGAAGTATTTCCCACAAGCGAAAC[A/G]TAACCACGACCAAGACAGAGATAGATGACCTTTAC	A	G
AX-147033005	GATTCCCAACTCGATCACCTCAAAAGAAAGTAACA[A/G]CATTTCAAACCTGGGAAGCAAGATACAGAAACATA	A	G
AX-147033055	TAGTAACTGAAAAGTATTTCCTTTGCAATAATGAG[A/G]TCTCTTACACATAGGTAGGAGTCAAGCCAACAATT	A	G
AX-147033109	AACATAAAGAGAGATGGAGAGAGTGAGCGCGCGAC[A/G]TATTTGGCATTTTCTCTACTTACTCCTGAATCGGT	A	G
AX-147033127	CTAGGACTCAAACAGCGCTTCCGTATGGATGGAGA[C/T]AGCCTAAGTGATGACTTCACCGTGACACCCGTCCC	T	C
AX-147033128	ATAATAACCTTGCATGTGTATAACCGTCTTAACTT[C/T]GCAAAGC	T	C
AX-147033133	AACCCACTGCTCTGGAGAAGATCGGGTCCGTCTAA[C/T]G	T	C
AX-147033154	GCACGGGATCCCTGGAGGTCGTCCGTGTGTGTGCT[C/T]GTTCATTCATTCACACGTTCGTCCAGTGAGTGCCC	T	C
AX-147033170	TATTTGTTCCTAACTACTCCGTCAGTTAGGAGACA[C/T]TGAAGTCATGTGAGTGAACCATGGTTGGAACTCGG	T	C
AX-147033171	AACAATAATTATTCATTTGTTTCCTAAGTTGAGAT[A/G]GAAAATCTTGTAAATGGATGCCATCTAGCTTGCAA	A	G
AX-147033172	CTATCATTATTATTGATTTTGACTCAAAATGAATC[C/T]GAAACCAATTTTTAGCC	T	C
AX-147033191	GTGCAGGAAGTGAAAGGCACTCTCTCTGAGCTCAC[A/G]GCTTTTGCCCGATTTAAATCTGGTTCCCGTCCCGG	A	G
AX-147033237	TGACCCTCACTCAGAGCTATATTTTACATCATTAT[C/T]CAGTTGGAATAAAAGTTTTATGAAATAATATTTAT	T	C
AX-147033266	TGGCTGAGGCAGTAGAGACAAATGTGGTCGGGGCG[A/G]AGGTAGCGACCTTTATTTGTTTGAAGCCTGCTCTC	A	G
AX-147033278	CCCATAAATCACAAACTGAATAAAAGTTGGCAACA[C/T]GAACATGATTGTGTTGGGAGTTAGAAAGGCTCAGT	T	C
AX-147033343	TGCTATATAAAGAATGCTTGCTTTATGCCTGCCAT[C/T]CTTGAAAGGATTCCCTAAACAAATTTGGAAAATGT	T	C
AX-147033459	CATGGTCTTCTTCCCCTCCTCAACTCTCCATCTCG[C/T]TTCCTTTCACTTTCTCCCTGTTCATCAAATCAGGG	T	C
AX-147033465	AGTGACCTGCTTCTAATTCAGGATAGAGGAAAATG[C/T]AAAGAT	T	C
AX-147033532	TAAGACAAATGTACTTAAGCCCACTCCCATCTAAA[C/T]GAGGGTACATCTGGCTGGTTCCTTTGAAGGCTCCA	T	C
AX-147033549	CAGGTAATTTCTCTTAACATACTTGTTCACAAAGA[C/T]GAGTTTTTCAAGGTGTTTTAAATACA	T	C
AX-147033552	TTTAAAATATGGGATGATTTAATTATAGTTCCTGT[A/G]CTTTTTATATGAATAATAACAAACAAAATCTTAGA	A	G
AX-147033666	ACAATGCAGATGAGTACTACCAGGTCAGTGGTTTA[C/T]ACAAGTAGGATAGGCTGGACTGATGCTCTTAGCAA	T	C
AX-147033672	GGGAAAGTAGAGACAAAATGTTTCCTAC[A/G]TTCTCCATATACAAACAATTCTAGCTGCCCCTCCC	A	G
AX-147033673	CTGATGATAGCATCACCAAATATCTGGTGGGTACA[A/G]ACCTCT	A	G
AX-147033685	ACAGGAGCAGGTGAAGTGCTAAACCATGTCCAATC[C/T]GCTTACCGTCACAAAGCTTCATTGAGGTTCCTAGG	T	C
AX-147033700	TTGGAGATTTTACATGACTTTCCATTTCAATCACT[A/G]TGTTAAGCCCAAAGCTCTGAACTTTTTCTTGCTTT	A	G
AX-147033729	GTGGAT[A/G]CTTAGTATTTTGGATTGACACTTAATGATTTAATG	A	G
AX-147033751	GTGGAAAAAAAAGGGAAACACAAGGACATACCTGC[A/G]TGACTTGTATTGGTCAAATAACCTGTGCTTATTAA	A	G
AX-147033786	ACCCA[C/T]GGCATCTGACTTCTACACAAGGAGGGATAGGAGAG	T	C
AX-147033805	ATT[C/T]GCTCTATAGAAGGAGCAATTACTTATATTAATATA	T	C
AX-147033857	TTGGCTCTATTAATTATGTTCAGCATTTGCCAGCA[C/T]ATCCCTTAACAATGTACACA	T	C
AX-147033862	CAATCAGATGTTCCTTTAGCCTTAGCTTTCCCAAG[A/G]CATAAACTATGTATTCAGGGGAAAGCAAAGTCAAA	A	G
AX-147033882	TCCACTACCACCAGTACTGGTCCATCAACATTCCA[A/G]TATCAATACAGAGTAGAAAATTCTTAATCTCCAGA	A	G
AX-147033936	GATGACAGAGGGGTAAGTGGTAGGATTGGATTAGA[A/G]ATTTCTACTGGGGGCTGGTGTTGTGGTACAGCAGG	A	G
AX-147034025	TACAGGCA[C/T]CAGATGTGCTTCCATCATTCTTATAATACATTGCT	T	C
AX-147034034	TTGATTTTCAGTTCATTTCAGAAATCTATGTGTTG[C/T]ATTTGAACCTTGCTCATAAAAATGTTTCATGCATT	T	C
AX-147034082	TTCCATCCTCTGAATATCTCAAATGGGGATAAATT[A/G]CAAAACCTGGGGTCAGGTATTTGGTGCAGTGGGTA	A	G
AX-147034086	ATTTAGACAGAGAAAATTGGTGAATTTTTATATTA[A/G]TGATCAGAAAAGTTACTGAATATCTTGGTTGTGTT	A	G
AX-147034180	ATAGTTTATTTACACATTCTGCAATCTCTTTAGTT[C/T]ATACATGGGTGTTTGTCTTATCCTTACTTATTTTT	T	C
AX-147034229	AGAAATTGACATTAGGACAAAGGTTGTTGCTTTAG[C/T]TTTCAAATAATAAATAAATAAATAAACATTAAAAA	T	C
AX-147034260	ATATTTTCTTTTCAAATTTACTGACAAAGAATGGC[A/G]CAGATGGCACCCCAAATAAGAGACTGGCATGGACC	A	G
AX-147034294	ATCAGTAATGTTAGTTTCTCCTGATCATCACTCAC[A/G]TCCCTTGTTGCCCTGTT	A	G
AX-147034379	ACATGCCAGTGTAATTCAGTGATAGTCAACCTAAC[A/G]TGTACTAAACCCCTCAAGATCACTGGTGCTTGTTT	A	G
AX-147034385	ACCTTTGAGTTCTTGTAGTTTGCTTTGTGAGCAGT[A/G]AAGAGTGTAGTATTGTTTCAAATAAGACATTGCTG	A	G
AX-147034430	TGTACTGGCTTCTGTTCTGAGAAAGAACCATACTA[C/T]GGCTGTTGGAAAAGTTAGTTTATTTGGTCTGGCTG	T	C
AX-147034455	AAGAGAGTAACATTAGAATGAGCAACAATTAGAAA[C/T]AAAAGAAAGAAAGCAAAAATGACATCTTTTACTTC	T	C
AX-147034458	CTGTGAGTGTCATGGTTATAAGGGGATAATCTGGA[A/G]TGACTTAGTAAAACCTTAAGTCTGGGCCAAGAAAG	A	G
AX-147034460	AACCATTTCAATCATAGGGAACAAAACTGAACCAA[C/T]GAA	T	C
AX-147034478	TTAGTCAATGCTACACAATCTCTGGACATTACCAT[C/T]TCCTATGGAAGACATATATTACCCTGGAGAGAGGT	T	C
AX-147034511	GGGGCAGGTCACGGTGGGCTCTGAGTGCCAGACCA[A/G]GTTGGATAAAAGACAGGAAGCCATGAAAACTTGAG	A	G
AX-147034515	GGATA[A/G]AGGTAACTGTCCGTTTTATTTTTCTTCGCCTTTTG	A	G
AX-147034555	AC[A/G]AGATTCTAATCCATAAGAAAAAAGCTTAGGTAAAC	A	G
AX-147034559	GTCTCTGAGTAGACACAATTTGAAAGGAAGATGTG[C/T]GGTCAGCTCACGTCACCGAGGGTTTGGGTCCATGA	T	C
AX-147034692	CCTTTTAGGGCTAAGACCAAGTGTAAAAAGAAAAT[A/G]CAAAATTAAAATGAAATAAATA	A	G
AX-147034819	AAAAATATGTTACATAAAAGACTTGGAAAAATCTC[C/T]GAGGT	T	C
AX-147034842	CACTGAGATTTTATTTTTAGCAGCAATAAGCTTAG[C/T]GTCACCTTACTGGCACGAGTTACTATTATTGTTCC	T	C
AX-147034873	ACAGCATTGATCAGAGTACCCCCTTGGTCTAATTA[C/T]TTGCATTGATTTTTGAGTTTGAGGATTGTGTAAAA	T	C
AX-147034891	CTGGCTTAATCAAATGACTGCATGGAGTAAAATCA[C/T]GTGAACCAGAAGGAGAGAAGACACTGAGAGCTTGT	T	C
AX-147034966	TTTACGTATCACCCATTTGAGATAACCCTTTATAG[C/T]GGAGTTAGTCAATATTCAGTTTTTCTCTACTATGA	T	C
AX-147035006	TTGTAAGAATTACAA[C/T]GCTTTCCACATTATGAATGACAATTATGGGGGCAG	T	C
AX-147035042	GTTCGATGCTAGGATTGGATAGCTGATTAGAAACA[C/T]A	T	C
AX-147035043	GAATCTTTTGTGATTTCATGAGATGATCCAAAGAA[C/T]TGTGGAAGTAAGTGGTTAGAT	T	C
AX-147035067	GAAGGTTAAAAGGAGAGTGCCATCTTCTCTAGGGG[C/T]GTCATATGCACTACACAAGCTCAGAACAGACGAGG	T	C
AX-147035071	CTTTTTTGCCTCCGTAAATCTTCCTGATCAAAAAC[A/G]GGTCCCTAGTAAACAGGTAGTGA	A	G
AX-147035147	TTAATTGACTTGAGTCTAAGAAATGTTTTACTTTA[C/T]GGCCCCCAAACCTTATCTAAACTTCCCAAAATTGA	T	C
AX-147035158	GATTCTCAGTGTTGCCTAGAAGTCAATTTAACTTT[A/G]AGAACACCAAGGAAAATTC	A	G
AX-147035234	AGTGGGAAACATCCATCATAACATTTTAATCCTTC[A/G]CCACTTCCTAAG	A	G
AX-147035321	CAATGGGAGTTATGAGCCTAACGTGTAACAAGTCC[A/G]TCTAAA	A	G
AX-147035333	TTATCTATGCTTTCTGTTCTTGTTGAAATTACAAG[C/T]ACTATATGTATATATTGGAAAACACCCAACTGCAG	T	C
AX-147035348	CATTATCTTCCCAAATGCTATATGATTTTCCACTG[A/G]ACACCAAAGGTAATGTGCTTTATTGTAATGCTTTT	A	G
AX-147035369	CATTTCTTTCTGACTTGAGGTTTATAAAGCCACCC[A/G]TATAACAAGCTTCTGTGTTTATGTGCTTCTGCTCT	A	G
AX-147035412	AAAGTGGAAGGAATTATCCTAGTAAGGTCTACTCA[C/T]GTTCTTCTTCCTCTTAACAAGGGCAGAAATGAGAA	T	C
AX-147035422	ATCAAAATGGGATCGGTACTGAAATTGAATGTAAG[C/T]CACCGTTAATTACTATCAGCAGTATATTTAAGAAT	T	C
AX-147035442	AAATATTAAAGTGGAGAATGGTTCAAAATGTGCTA[C/T]TTAGTTTCACAAGAAATAGTTCATTAAATACCAAA	T	C
AX-147035464	AAATTGCCAGTTATAGGTCTAAACTATCACTGGGT[A/G]GATCTTTTTATTCTTTTGGACCTTTTATATCTATA	A	G
AX-147035500	GCGGGTGCTAGAGGAGTGCTGAGAGATCTGGAGTA[C/T]GAACTTCCCATCTGGTCTATTGTATTCTCTTTGCA	T	C
AX-147035505	GTTTTGAAATCCTACCTCCCAAAGC[A/G]TGACAAGCCTGAACTCGGCTCTTTACGTAGCGATC	A	G
AX-147035512	GCTGAGATATCCTTATATTCTTAACATTCTTTCAA[A/G]AGAAAAAAGGAAGGAGGGAATGGCTGAGGGGGAAT	A	G
AX-147035538	ATTACAAGCACTCTAGTACTCTGAAGAAAATATCA[C/T]ATGCA	T	C
AX-147035561	GAAGGATATCTGTTTAGTAGGAGGGAAGGGTTAGG[C/T]TGA	T	C
AX-147035576	TATTGATAAATTCAAGTCCTTTAAATTGGCAACTT[C/T]GTTTATCAAAACAGGAACAGCTTATCACTTTTTTT	T	C
AX-147035588	TCTTTGGCTCCATCACGTGATACCATGTAGGCATC[C/T]AAAGTAGATGAGTTTTAAAACTGTGCATTGTGGCA	T	C
AX-147035604	GAAAATGTCTAAAAGGCTGTAGCAGTGACATGGCA[C/T]GTATTGGGATTGTGCTCCTCAGAGTTACCCTCAGG	T	C
AX-147035635	ACTTCACAGTGTTTGACAAGTAATCAGATACTCTT[A/G]ACAATGCAGTAAATATGCTAATTGCATTTGTCCTC	A	G
AX-147035689	ACATAGTAAGTACTTAATAAATGTCACTAAAATTG[C/T]ACCTTTGGCAGAGAGTAGAAATTCATAAAATATTA	T	C
AX-147035691	CAGTTGCTCTCTCCCTCCCTCAGCTTTTTCATTGA[A/G]CACTAAATTGGGATAGAGTGGATCCTCTTCCTGCA	A	G
AX-147035740	CCTTGCTGAAGAGAGCTGAACCTCCAGCTGGCCAG[C/T]TATCGCAGCCCTGGAATAACGCGATGATGTCAATT	T	C
AX-147035794	TGTGGTCGGGCATAAAGGAAGGAACATAAACTGGA[C/T]GGGTCCTTGTT	T	C
AX-147035808	TTTTTGTGTTGTTTCACCTACCTATGCATTTCTCA[C/T]TTCCAGTGT	T	C
AX-147035832	TATGAAATTGTGTCAATATTTTCTCTACCATTTCT[C/T]GCACTCTAATTTCTTAATATTCATAACATTTCCAT	T	C
AX-147035841	ACAGAAGAGTAGCAAATATCAAGAAAAGAGAGAAC[A/G]CTGAGGAAGAAATACATGGGGCTGTGGAGACGGGA	A	G
AX-147035859	CCAGTTTTGGGTTATTCTATATCCAGATGGACACT[C/T]GGACAACCTAGCTTTGGC	T	C
AX-147035866	TAATGTGTAAGAGGACTCTGTTGGCCAGGACTTCA[C/T]GGAGGGCTCATTAACGGAGTAACAACAATCAGCCT	T	C
AX-147035868	CCTTTGCAGGGTACTACAGAGACCAAATAAGTGAG[A/G]CTGGTTTGCCCTGCTGTTCTGTAAAGCTCATTTTG	A	G
AX-147035898	AATTTCAATTTTTAAAAATGTGTGTTATCTTGAGA[A/G]CAAATAATCTGCAAACCTTACTAACTACCTGGGCC	A	G
AX-147035915	AGGCAAGATTCTAACCAACTCTCAGAATTCCCTTT[C/T]ACAGGTTTTAGAAAGCTTGATTTCTGAATGCAACT	T	C
AX-147036080	AAAGCCATTGCTACTTAAAATATGTAGTCCTGTCC[A/G]GTACATCTTCCAAATAATCATTGCAATTTAGCTGA	A	G
AX-147036096	ATTCTTACCACCATTCCTTTCCCCTCATTTCATGG[C/T]CTTACAGCATCTGTATAAAACTCAAGGACTAATAG	T	C
AX-147036102	CTCATGATAAAGTTAAGCCACCAAGCAAGTTTCCC[A/G]AGAAACCAAGCCAATGGCCAAGACACCCTATTACC	A	G
AX-147036122	TAGGTGGTGGAACATCAGATTTGAAAATGTCAGAG[A/G]TGTAACAAGATGAATGCTCAAATGAAAAGTCAAAG	A	G
AX-147036174	GATGTGAGGTGTGAGGGGGGAGGCTCCTGGGCTCC[A/G]GGTTAAGAACTAGCCAAGTTTCACCTGGAGAGAAG	A	G
AX-147036180	CTGCCAGGAGGTAGGAGACTGACTGCTATTATTTA[C/T]GCGGCCTCCACCACCGCTTTGA	T	C
AX-147036217	GTTGAGGATGTTTTACTTTTGTGAAGACACTGGTC[A/G]AAGTACGCTACATAGATTAATTAGTTTAATTCTCA	A	G
AX-147036218	ATGAACAATCTGAAATACAGCCAAATTTGACACAC[A/G]CCAGATTTGTCTCATCTAATCAGTTGGTCACTAAA	A	G
AX-147036231	AGGGCTTTCAAATGTTTTACTGTACCTGAGCATGA[C/T]ACTACTTGCAAAAGTCAGTCCAGAGGCATCTTATC	T	C
AX-147036272	ATAAACTAAAGAAAAATTATTAAAGACACATATAC[C/T]TATACCCTTGATTAAAGCCTCAGGACCAGGAGGCT	T	C
AX-147036280	AGAATTGGTAGGAAAAGATCATATAATGTATTCTC[A/G]GTAGATAGTTAAATATGGTACATTTTTCCCTAAGT	A	G
AX-147036349	GGATGAACAAGCAGGCAGGATGGATAGGATGACTA[A/G]ATCCTGAGAATAGATAGATCAATTTACTTAACAGC	A	G
AX-147036436	AAATGGTAATGTACTGAGTTGCATCCAGGAAGACT[A/G]CGTAGGATGACCTCATCTCTCTCCCTCTGTATGTG	A	G
AX-147036439	AGCAGCTCAGAGCAAGTAGGCAAGAGAGTGTAGCG[C/T]ATGAGATTCATTTTTAAGGACATGAAAATTAAACT	T	C
AX-147036487	TTTATTTAAAAAATGCCAAATAAGAGGAATATAAA[C/T]GTTGGAGCATATGAGACTTAGAATATCTAGAGAAG	T	C
AX-147036497	GGTCCTCTCC[C/T]ATACTATACACCATTTCTTTCTACCCTTGATCTAG	T	C
AX-147036525	CAACTCCTCCTTCTCGTCATGCTCTATCCACTGCT[C/T]TCATTTTAACCTCCAACATCTAACAGTAAAACAGG	T	C
AX-147036526	ATACTGCATATGCATGCTTTTGGGGGAAAATTATA[C/T]GCTGTGGTGAAATGAACAATTTGGGACTGAAAAAA	T	C
AX-147036527	TCAGAGGCAGACATGTTCCCCATATCCAACAGAGA[C/T]GATGACTGAGATCTGCGATTCCCTGAACTCTGAAC	T	C
AX-147036545	ACAGTGATGAAAAAGGACATTAGCCTAGGATCATG[C/T]GGTCTGCATATATGTGCTGAAGTAGGCTAAAGGCA	T	C
AX-147036575	TTGTGATTGATACAATAGTGAATGCTCTATTTTTA[A/G]CCACTATTTTTCCACTTTATGAAAGAGCCATTTTT	A	G
AX-147036591	CAGGCTCACAGAGCACCTGCAACTTGCAAAGAACA[C/T]GTTAGGCCCTGTAAGGAAAAATTAAACACATATGT	T	C
AX-147036598	CAACGAAGA[C/T]GTGACTAGCTAACTCAACAACCTACAGAGTCCTCT	T	C
AX-147036613	GACACATTTTAATTTCCTTCAATAC[A/G]AGAAAGTGTCCCAGCATAGCTTACAGGAGCACTCA	A	G
AX-147036692	GGAGAATGGTCAGGAAGTCATATTATAGATAACTC[C/T]AGGAAAAATACATTTCCACATTCTAAACACTTTTC	T	C
AX-147036708	GTGTGATGGGCCTGGCAC[A/G]GTGTCTAGCTTTCATTATTGCTCTCAGGTTTGTGG	A	G
AX-147036721	TATATAAGTGTTTGTTCTAAAATTGCATGTATGTC[A/G]TGTAAACTCGGGC	A	G
AX-147036728	TTCTTCCCCCCAACCCTGCCCCCTCCAGCCAATCT[A/G]TTTAACAGCTGTTCAAACACATTCTGATACGTTGT	A	G
AX-147036743	ATAGTAACATCAAGGGGACTCCTATGGAAGAATAC[A/G]TAAGTCTCCTCAATCTAAGCTCCTAAAAATCCCAC	A	G
AX-147036746	TTACTGTTCTACTGCCTCGTGAATCTCCACATTTC[A/G]TCCATGGTTGGGCCAACCTAGGTCACACTAAGTGC	A	G
AX-147036782	GTACTGAAGAAAGCTATGTGTGGGTAGTAGGTGAA[A/G]CCTCCT	A	G
AX-147036797	TTTGATTGCTTCTGAGAACATTAAACTTATTTACT[C/T]ATAAAAAACCTAAAGAGGGTCATAATATTCTTCTG	T	C
AX-147036814	TTACTTGGCATCATTCAAGAAGTATTCTTAATTAT[C/T]TACCATGTGTCAGGCCTTTAGT	T	C
AX-147036818	TCTCTAATTGTTACCATGGCTATGGATTTTTCCCC[A/G]GGTTACTGTAAGTTTATTATGTTCATTGTTTATGT	A	G
AX-147036829	GACTCAGAACTTCTAAACCACTACACCAGTAAGAA[C/T]GAGAATGGATTAAGTTTTAGAGCCATATCTTACTA	T	C
AX-147036874	ACGGAAATTTCAGTTATGAGCTCACCAATTCATCC[A/G]TTCACTGCAGCAGAGATCTGCAAAGGAGAATAAAC	A	G
AX-147036884	GCCCCACTCCTGTTTTGTACTTCTTGTGAAGGTAT[C/T]ATTGGTTAGGGAAGTTGGAGCTCTGTGCTGGCATT	T	C
AX-147036922	CATATCTGTGTATATGTGTATATAGGCACACACAC[A/G]TGTATGTCTACAACCTGCACAAATAGTATGATTCT	A	G
AX-147036933	TATACTTCAATAAAAAGTTTAAAGAATAGCACATG[C/T]TCAGATGAGTCCCTCAAAAGAGATGCAAAGACTGG	T	C
AX-147036964	AGGGAGAAATAGGAGAGGTAAAGTGATCAGCACCA[C/T]GGACAGCACCAATGCTTCTTGGTGGCTCCTTCCTG	T	C
AX-147036996	ACATCTATCCTGAGATTAATTGTGAAATGCAGCTA[C/T]AGAGGCTACAATGATCAAAAAAGCTACAGAGTATA	T	C
AX-147037013	CTTTGAAGATAACATGTCATTTCCTGCGTAAAATC[C/T]A	T	C
AX-147037017	A[A/G]TATTTATTATAAATTCTCCACATTGAAAAATAAGG	A	G
AX-147037023	GCTCTGGTTCTGTGTATTCCACGCAGTGGCATCAG[C/T]GCTGCCTTC	T	C
AX-147037033	TATAGTGTGCGGACCTGAATTTACACGTTGATACA[C/T]GCTTTCTGTTATCTGAA	T	C
AX-147037059	GCCTCAGATGATGTATTTAATCACTAATTCTACTG[C/T]CTACTCTGTTCTGAGAACAGAAACACAAAAGAAAC	T	C
AX-147037063	CGTTACAACCTGATGATTGTGAGTATGAGCTGTGG[C/T]GTTCAGTGGCTTTACTCTTCTCATGGTGTGGCTCA	T	C
AX-147037069	CAGGGCCTACTCACTGTTAGAACTCAACAGCTCTG[C/T]GCTTTCTCTCTACAAAAACAGTTAAAAATATGATA	T	C
AX-147037127	TGGGAAACAACAAACAAACCCACACTGAGTTAAAG[C/T]GTAAGAGTCCTTGGGTCCGGCACTGTGACACAGTG	T	C
AX-147037186	AACACAAACAGAATTTCTTTCACGTTGCTCTGGGC[A/G]ATTTCTTTTTTAACACACCTAGCTTGTGTGATGCC	A	G
AX-147037202	TGAGATCGAATGGCTGGCAGAGCTTCTAGCCAGTC[A/G]AAGTGCCCTGCAAGTGTTATTTGCCATGAGGACTC	A	G
AX-147037207	AATAAAGCACTCTTACATTGACAAATCCTTCATGG[C/T]CGAATTCTTAGAAGTCGTGTCTGTCCTGGACAGAG	T	C
AX-147037209	ATCATGGCACTTTTGGAAGACCAGAC[C/T]ATAAATGAATGTGCTGCATCTCTGTTTCCTGGTTT	T	C
AX-147037275	TTCCGTAGTGGAGATCTCGGTACCCTTTTGGGAAA[C/T]TGGACACTG	T	C
AX-147037284	TGAAAATGGCACACAGAGCATAAACCTGCCATTTG[C/T]AGCATGCATGTGGACGCTGATACAAGTACCCACCA	T	C
AX-147037297	CTGGCACAGAAGAGACATTTCAA[A/G]CCAGACATACTATGGATATGTAATCAAAGGGCCTT	A	G
AX-147037299	AATGCTACCTGTTATTAAAAGGCCAACCTGCTAAT[A/G]TGTTTTAAAACACTCAGGTGTCACATCTCTGTTCC	A	G
AX-147037320	CACCATAGCATCCTAATGGGGCCTGGTTCTTACAC[A/G]GCAGCTCCTGGGCCCCAGAGACACACCTGGGGACA	A	G
AX-147037354	AATCAAAAAAGGAAGTAACTGAGAATGTGGGAAAT[A/G]AGGAGATTCAGGCTTGATATTGGTAGGTGAATACC	A	G
AX-147037370	AGCAA[C/T]GAGAAATTGGCTCCAACTAGACAGCAGAACTGCCA	T	C
AX-147037388	GGGCTACTTGAACCTGGGATGTCATTTATGTTTAA[C/T]GAATTTCAGCACCTTTGCAGCCTACTGA	T	C
AX-147037413	TCTCAGAGGCAATGAGAATGAGTCTGCTCTAATGA[A/G]AGAATTCTGATTTTTCTCTTTAAAGGAGGAAAGGA	A	G
AX-147037455	ACTCCTGTTAGCAATGAAGCTGTACAAAGAGGACC[A/G]TGTTATGTAGGCTGAGAAGAAAGCCACTGAATATA	A	G
AX-147037496	CATTCGGGCCACCTACATCTCCTATCTAATGATTC[A/G]TTATTCAGTTACCACATTAATTATTTTTCAGTCAA	A	G
AX-147037623	TAGGTAGTCATTTGGTAAGGTGGTTAAGATAGGCC[A/G]ACAAGAACCCCTTAGCTCTCTGAACAAGGAGTTGT	A	G
AX-147037624	AAATTTTATCATTCAGATATATAAATAAGCCATAT[C/T]AACTCAATAATCAACCAAAGTCCACTATATTTGCA	T	C
AX-147037629	TAGTACACCCATCCATACGTGTACAGCATACATAC[A/G]AGTGTATCCCACACAGACTTAGTAAGTACAGACTC	A	G
AX-147037665	AGTTCTTGTTCACACAGAAAGTAAATCCATGATCT[A/G]TCACTGAATTCTGGGTAAGGAAATTTGATCAGACT	A	G
AX-147037717	TAACTGGTTAATTCCAACAACACAAAGCAAGAAGT[A/G]CTTAAAACTCCTTAGAACTAAAGATGAAAGTTACC	A	G
AX-147037817	TTGCCTCCTGCATTTCTCACTGAAACTCTAGCCCC[A/G]GTGATTGAAAGTCCAGGCTTCCCCAAAAGTCCACA	A	G
AX-147037845	AGGGCATTAACCCGCTGCACCACCATGCAGGCCCT[C/T]GATTAAATTTTTTAAGAGAATTCCAAGAAACAAAG	T	C
AX-147037903	TGCAATCATTAATGAAAGTGCACGCCACCAGGTCA[C/T]GAGTAAAGGCAC	T	C
AX-147037940	CAGCCGCTTAACCCGCTGCTGAAAATTATGACAGC[A/G]CTAAAAATGAATGATTGCCGAG	A	G
AX-147037962	TGACACATGCTCCTGGTAGGTTTGTGTAAGAGCCA[A/G]GAAATTCAGCTTCTAGCAGCAGCCCTGCCAATTCC	A	G
AX-147038008	GATACTGTTGTGGCCTTTCCTTGTGGTTGCAAAAC[A/G]GCTGCCAAGGGCTGAAGCTTTCCC	A	G
AX-147038018	GATAATTTTTCCTTCTAAACAATTAGCTCTTTAGC[A/G]GAAGTTTGAC	A	G
AX-147038037	GACTGAGAGAGCTGATTTGGTTTCCTAATTCAACT[C/T]GAGATTATGTCATGATGGGACATGTAAATCATTTG	T	C
AX-147038045	GGTGATTACAAAATATAGTTGCTTAGAAGTTTTTA[C/T]AGTTTTAGGATTTTATGTTTGAACCTAGACCTTCC	T	C
AX-147038099	AGCAAGTGTGTGGAAAAGATTTGAATCTTGACCTA[C/T]TGGATAAATTTCAGATTATTCAAGGTGACATTTTA	T	C
AX-147038195	TACAGATATTGTAGTGGGATTTCAAGAGGACATGG[C/T]AATAAACTTGTGTTTCAGTTTATCATGTTCAGCCA	T	C
AX-147038197	CAAGCATTCTGGTAATACAAGTTATGTGTGAATCA[C/T]AGGTTGAAGTCTCACAGGGAGAACCAGAATCTCTC	T	C
AX-147038220	TATTCTTGTACTGTATAATCTTGGGGCCTTCTTCT[C/T]GCTTCTGTCCCTAGTGTGCATACATTCTATTTATT	T	C
AX-147038249	ATCCTCAGTTTACCCATTGTCACAAGGATTTGGAC[C/T]TACAGTTAGTGGGATTTTCTGCACGGAAAGAAAAC	T	C
AX-147038329	CAAA[C/T]GCAGACTTTGCATCGTTTTGAGCACCCAGAGGAGA	T	C
AX-147038356	GAGTGCATCAACACAATAGAATGGCTACAGTGGCA[C/T]GAGCTGACATAATCTAATGGGACCACTGTTGTATA	T	C
AX-147038376	GAGATTTAAATGGAGATTCCATCACTGATGTGTCC[A/G]TTGGTGCTTTTGGTCAAGTGGTTCAACTCTGGTGA	A	G
AX-147038383	ATCATGAGTTGATCAATTGCCAGTGGTCAGTAATC[A/G]TTGTCTGAAGTTAATAAAGCAAAACAGTTTGTTGA	A	G
AX-147038391	CAATTGAACTGTTCTATCTAGAAGGGCATGCTTTG[C/T]TGTCTTAACTCCACTCTCTCCTTTAGGCCTCCATC	T	C
AX-147038404	CTCTTGTCTTTCAAGTCTATGCAGTGTCGCTTTTC[A/G]GCTCATCCCTTCCAGCTCACGCCAAGAAGCTATGC	A	G
AX-147038424	TTCCATTCTCACCAGTGGCTCTTTCCAGTTCTTAA[C/T]GCGTAGGCATCATTTCCTCCCCCTGTTTGTCCCAT	T	C
AX-147038432	ACATTAGAATCACCCAATAAGGACTATCAGAAGCA[A/G]CCAGATTGGATGTAGATGAACAACAGGTGAAACTC	A	G
AX-147038436	CCATATTCTTTTTGAAGTGTTGTAGAGAAGGAGAA[C/T]TGCCTACCGTTCACA	T	C
AX-147038441	AGAACGTCTTTGCCCAGCAAGGATTTGAGCTCACT[C/T]GCAACCGGCTCTAAAGAGTATTTGTCAGGCATTGG	T	C
AX-147038507	GCTTCACTTTCCCTCTTTTTGTAAATTACATTGCA[A/G]CTCCTCAGTGTTGATATCCCAGTTTCTTCAGAACC	A	G
AX-147038585	TTTTTAGACACTAAGAACCTCTTTCATAAGGCCAA[A/G]A	A	G
AX-147038617	CATGACATAGAGTATCTCCAAAAACATCTGCTAAT[A/G]TAAGACTAAACATTTCCATTTGAAGAAACTGGAGT	A	G
AX-147038620	AGAGCTACTCGTGAACCAGACACATCAGGTTGTCA[A/G]TGTTTTAGTATCTTC	A	G
AX-147038685	CAGTGGTGCTTGGACTCTCTTGATTTAATTCACAT[C/T]GGAGAGTTACTCATTTCTACTCATCAGCCTTAATT	T	C
AX-147038726	AACAGAGAAATTTTTTAACACCCCTTTGGCAAGTC[A/G]CATGAAAAGAACTGCCACTGTTTCTATCTACATGC	A	G
AX-147038802	GGCCCACTGTCCTAACCAGGCTGTTGCGTAACACA[C/T]GCATGCGTCTGTGTGACTGTGGAACTGGTTTTTCC	T	C
AX-147038822	GCCTATTTCACCAAGCATGTGTGTTAGGTAAGTTA[C/T]AGCACAAGCAGTTTGGCAACTTGGTCTCAGCCCCC	T	C
AX-147038824	AATCAAATCATAGGATGTCAATTTTACTCTAACAC[A/G]TTCAGAATTTTTTTATTAACTACCACAAGTGAGAG	A	G
AX-147038834	ATATGTTGTTCATCTGTGATCTGCTTTTTTGGGCA[C/T]TAACGTATCTACTTTGAGGCAAGATCACAGTGCAG	T	C
AX-147038835	TGGTAGACCTTGCAGTGGCAATGAGAAATAGGTAT[C/T]ACATTTGCAACTTTGCGGAAGAATCTGAGGTTTCT	T	C
AX-147038872	TATTTATAACTCACATACTATTGTGTTATTACTAG[A/G]GCTTTGGCATGGGAGAAAACTGCTTTGCCAACAAC	A	G
AX-147038886	AGTCCCACCTATTAATTTTGTC[C/T]GTCTACCTCCTAACTAGCCTCTGATACACTGAATT	T	C
AX-147038891	GATTAGAAAATGTATTTCATGAGTAAATAAAGCAT[C/T]ACTAATGGAACATTGCTTACATTGTTCTTCCTGTC	T	C
AX-147038952	TCTACCCTTAAAATTGCTGGGGTCTTTTTGTAGCA[C/T]TTCAGGAGCTAAATAAGTAAGTCAGAGGCATTCTG	T	C
AX-147038999	AAGCTTCAAGCCTGACTTAACTTGGTTAACTTCAC[A/G]GTACTCAGGAATGGTATTTGTCTTTTCCAAATATC	A	G
AX-147039037	GACAATCAATCTGAGGAACC[A/G]CAGCTTTTGGTATAGGAAGTCTTAGTAAAATGAAG	A	G
AX-147039048	GCTTGTTTATTATGTTTAATTAACTTCTCTATGGC[A/G]ATCTCTATTTGTATTGGCCAGGATGACATTCATAG	A	G
AX-147039067	CTGAAGGGTGAAGGGTT[A/G]GCAGTTTAACCTCTGACCGTAATGTAAGCCAGTAA	A	G
AX-147039086	TTCTAA[C/T]GTGTTCAAGCATCAAGGAGAATCCTACCTTCATCA	T	C
AX-147039194	CAAAACAACTTTTCTCCAATAACAGAAAAATCTGT[C/T]AAGCATTTTCTTCTAAGCCCAGTATTTAACTTCAG	T	C
AX-147039216	TGACTCTATCTA[C/T]GTAAGAGAGATTGTCCTCTTTTTTACCTGATGGGT	T	C
AX-147039283	TTACTGTCCCCTCCCCTTAAAAACTT[A/G]GCTTTTACTCATTAGTTCAATTATTTTTAGTTAAT	A	G
AX-147039323	GAAACAGCTCTCCAGGTGTCCAAGGCTGATCTTCT[A/G]TGTTACATCTGACAAGTGGATATTAAGAAATAGTG	A	G
AX-147039336	CTCAAAAGTGTCTTAGCAACATTTTCCTGAAAGGA[C/T]TAAACACTTATTTAACAAAAACAAACCAAAAAACG	T	C
AX-147039372	ATAACCACTTGCCATATGAAGCTTAGATCTTTATC[A/G]CATT	A	G
AX-147039376	AGAGAATGCTGCTTTATTCTGACACAAACTGGAAA[C/T]TGCTATAAATGTTGAAGAATATAAAAAAAAATAAA	T	C
AX-147039388	TAAGAATGTCAATATATAAGACATGATCCCTTTGT[C/T]GGAATACATAAATGTTTATACAAGCAACTATAAAA	T	C
AX-147039433	AGTTATTATACTTTATCATATTAAACTTGGCCACA[A/G]CAATTGTTTTATTAGGGTCAAAAATTTTGTAGGAC	A	G
AX-147039444	CGAATAGCAGGTGCATTCTTCAAGTAGGAAACCCC[A/G]GAACAGTGCGTTCTCTGTTGAGTAGTATCTGTGGG	A	G
AX-147039445	CTACAAACAGCAAAACTTCAGGAAAAGGAAGCAGC[A/G]TCTTACTGACAAGCAAATAGAAACTATTTCTGTGC	A	G
AX-147039486	AAATGTATGACCCAATGCTGTTAACTGGTTAACTC[C/T]CTTATTTCTCCCTCCTGCATGCTC	T	C
AX-147039557	GAGATTTGAGAGCTAATTATATGTAATGAAATCTT[C/T]ATTATCTTACAGTTTCATTATTTTGACATTAGGAG	T	C
AX-147039563	TTAAGTCTAGGTAGAAGCTACTCTGCACACATTCA[A/G]TGTTCATGCACACTCAGTTATGCGCCATGCAATGA	A	G
AX-147039566	GAACTTCCTCAAAATAAATGATAATGTAGGGTAAA[C/T]ATCCCATTTGTTAGTGGGTGGCTATGAGGATGACT	T	C
AX-147039574	TTGAGCAAACACTGGGT[C/T]TTCATTTTTATTAAATCTTGGCCATTTCTTCCTTA	T	C
AX-147039626	TATATTTCACTAGTCTGGTCTTTTAATATCAGAAA[A/G]CAAGACTACTCATCAATAAATGAATGTGAATAGCA	A	G
AX-147039659	ATATATGTTTGCTCGACATTTCCTGTGATAGACTT[C/T]GGTAGTAAAGAGAGTTATAAATGCCATTTCTGCAG	T	C
AX-147039663	GGGATACAATTTAGTCCAATTCTAATAGTTTACTT[A/G]GAATGTTGTGTTCATTG	A	G
AX-147039688	ACTG[A/G]GAATCAAATCCAAGTGAGTTAGATGACTTCCAAAT	A	G
AX-147039719	CAGGTCAAAGCTTTCACTGT[A/G]CAGTACCTTTAACTTCCTTAATATTAGAATCCCAC	A	G
AX-147039754	TTTGGAAAGTGTTTAGAACATAATTTTTACTGTCA[C/T]GATAATGTGAAATGCCTTATAAAAAAGGAACATTG	T	C
AX-147039756	TTAAATGGCTACCAACAGATACGAAGCCGCCAGCA[C/T]TTCTTAATTCTTTAATCTTCTTGATTCGAGGTCTA	T	C
AX-147039768	CCTTAATTTCCACATCTTTTATCTACTAATGGCAA[A/G]TTGTTAAACATTTGAAGTGGAATTAAACATCTTGC	A	G
AX-147039793	AGATGGATTTTGAAGTCTTTAGCAAATCCAAAGTT[A/G]GGAACGATGTGGAAACAAAGCAGAGGTCATGAGAT	A	G
AX-147039814	TGGAGCTTCATTTCACACTTTTCTCCACGGACGGA[A/G]GAGAAGGGAGCGTGATCAAATACCAGGAAGCGGCT	A	G
AX-147039888	ACTCTTCTCTTTGGTTGCTCTTAGGTGCAAGAGCT[A/G]TATGTAAATGACCAATGCAAAAAGATGACCTTAAA	A	G
AX-147039964	ACCAGGGGATTTGCGTAGGACACAGATTCGCAGTC[A/G]TTTCTTGGTGGAACTAGAGCAATGAAAACACCAAC	A	G
AX-147039986	GTCACCCTGAGGTTAACTTAGAAGCCAAACACTTT[C/T]AAAAGTTTGTCTCACAAAAGTAGAAG	T	C
AX-147040000	CCAGTTGCTTTGAAGAGTTATAGGTTAAGAGTTAC[A/G]GGGCTCCAGAAAAGGGAGAAATATGCCCAGCTAGG	A	G
AX-147040143	GAAGTCATAAACACACCATCGAAGCAACAGCAAGA[C/T]ATGATGACTGCGGATTTATGAACCATGAAGACAAC	T	C
AX-147040144	AACAAAGGAATGCAAAGTTTTAGTTACTGACAAAC[A/G]TGATAGATGGCCAGTGGCTCTACTCTTTGTCCACT	A	G
AX-147040146	GTTGATATTGGGTATTCTGGAGCAGAAGTAAAAAA[C/T]AGTGCTGTGCCAGAAAG	T	C
AX-147040183	GGATTTGCAAGGTTTTCTTCAGAAGTAGAAACTGC[C/T]GAAAACCTTCAGTTTTGGGATCATGAGGCTTCATT	T	C
AX-147040332	ATTTTCCTACATCTACACGTTGCAAGCAGTATGTC[C/T]TAAATACCTAATTACTATATTCTGCTTAAAAACCT	T	C
AX-147040345	TCAATCTCATTTGATTTTGCTTATTTAATTGCTTA[C/T]ATTT	T	C
AX-147040354	TTGTGCATTTTCCCAAAATACCTCACAGAACTCTG[C/T]GATCTCTCTTAGCAACTGTCCTTGTACTGTGAGAG	T	C
AX-147040417	TAACTTAGTATTAACAATCAAAACTGATGCCAGCC[A/G]TAACTAACATTTTACACTTCAAAGAGCTTCCATAC	A	G
AX-147040481	TATCGCCATGTTTCTGGGTCCTTTAAGTAGAAGGC[A/G]TCTGAGGACAAGAACAACGGACAAAGAATCGCAGG	A	G
AX-147040505	AATTAAGAAATGTGATTATAGAAGCTGAGTGCATC[C/T]GATATCCCCAAACATATTTGTGACAAGAACAGACC	T	C
AX-147040520	AGTGAAAAAAATGCAGTAGG[A/G]TATGGTGTGTAATGTAAGTTAAAAACTATTTTTAA	A	G
AX-147040534	GGCCACCAGAAACCAGATCCCACCTCCTATACACA[A/G]CCATTGGCTAGCTGTGCCATCTATCTACAACCCCT	A	G
AX-147040587	ACTAGATATTAAAATTATATAATTATGCAATGGCT[C/T]TCTTTAACCAATTATCTTCCTAACCAAAACTATTT	T	C
AX-147040629	TTTAAGATAT[C/T]CTTCTTTGAGTTATAAAGTCAGCTTTAAAAAGAAG	T	C
AX-147040662	CTGTATTGAGCAGAATGGAATGATGCTAAAGGGAC[A/G]CTGTGGGTGGAGAGTTGGGCATCTGAAGATGTAGG	A	G
AX-147040683	AAGAAGATATTCCATGCATGTAATTCATTCATGTA[C/T]TAAGTACAGTCAATTT	T	C
AX-147040738	AAAGGAAATCAATAATTTATGAAGTGATTTTAGCA[C/T]AGGATCTATTAAATGAAAATGTAAAATGAATAATG	T	C
AX-147040773	GGCGAGAACCAGGGAAACTTCAC[A/G]AAGGAAACGTTCACAAGAAGCTTGAACAAATCCTG	A	G
AX-147040819	ACAAATTGGTGGAGGCTCAAGATATAAAGGTTCAC[A/G]CCCATTCATCTCAGCACTGAAAGAAGCCAAGTCTC	A	G
AX-147040823	TAAACAT[A/G]TTTCAAAGAAATCTTAGAGTTATGTGAGCATGCAC	A	G
AX-147040845	AGAGGAAAAAAAGGAAAATGAGCATGTACATAGTG[A/G]GAACATTTATACCCTGAAATTCAATCAAAGAAGGC	A	G
AX-147040906	GTTTAGTGTCACCGACATTATTTGGTCATGAGACT[A/G]TTCCCCCCAGCT	A	G
AX-147040911	ACTATCCT[A/G]TAACTGGGTTCCCAAAGTGCAAATCAAGCACACCT	A	G
AX-147040916	ATTGTGGCATTGCAGCTACTTGAGTGAGCTCCCCT[A/G]GGAGTTTATTTCAGATTAAATGTTGGGAGAAATTG	A	G
AX-147040981	TGATTTATTCAATGCCAGTATCAAGAGGCTGACCT[C/T]CTACTTGGTTAATGCCAATACCAAGATACTGACTA	T	C
AX-147040986	TCACTTCTCTCTCTCACCAGCCTTGTAGGGGTCAC[A/G]GTTGTTTTTATTCAAACATGACATTTTTTATCAGG	A	G
AX-147040995	AGGGCTTTTTTGCATAAAATGT[C/T]TGATGCAGAATGAACATAGACACAGTAAGAAGCAC	T	C
AX-147041013	AGGTGAGTTCCTGTCTGTGCATTATTACAAAACCT[A/G]CCATCCTCAAACTGAAAAACCAGTGTGGAAACGTC	A	G
AX-147041026	AAAGCACCTAGAGATATCACACACACTCAAGTCAA[C/T]GTCCTATGTCCAAATCATCACCAAAAATAAATTTA	T	C
AX-147041030	TCGGGAGAAGGAAAAGGAAGTCAGAACAAAGTCAT[A/G]CATATTCCAATACCAAAGTAAATAAACATGGCTTT	A	G
AX-147041121	TTTTGGTTATAGGAATTTAGAAGACAAAGCTGAAT[C/T]GTACATTTAAATGTTAGAAATCTATGTGCTAAGTC	T	C
AX-147041142	ACGGTCCTTTGATTAGTTTGCATTATGTTTTTCAA[C/T]GCTAGTCAATGGACTTTGCTCAGGTACAACTAATC	T	C
AX-147041214	GCACCACCGTGCAATGATGTAACAAGCAATAAATC[C/T]GCACTGGTAACCTTTGGTGTCCTGAGCGAGTATAC	T	C
AX-147041219	TGCTGCGCCACTGTGCCGGCCCCAGAACAACCACC[C/T]ATTTTTAAATAGTGTAGCCCTCTTTAGAGTTCCTA	T	C
AX-147041226	AAATATTTGTGTGTACATTGTGTTATAGCTACGTA[C/T]CCACTCTCCTGTGCGTATTTTT	T	C
AX-147041247	GGAGAGACAGATAAGGCCAAACAAGGCACAGCAAC[A/G]AGTGCTC	A	G
AX-147041256	TTTT[A/G]CCTCATCGGTTTTTGCTGCACAGTTTCTAAGTCTG	A	G
AX-147041276	TATTACCTAATGTTCGTTCAGCATGTGACATATGA[A/G]TTAAGGGGGACTTATGGTACATTTTTAGAAGTAGT	A	G
AX-147041290	TTGCTTTGAATTATATGCTTAGGATAAATTTTCAG[A/G]GTCTGGGTTTAGGAAAGAGGGCATAGAATTTTATG	A	G
AX-147041299	AGGGCCAATGGCTGCGAGCTTTTTAAATCCACATC[C/T]GATCAATACAGGAAGGAAAGCAGGACAGAGCTGGA	T	C
AX-147041453	GAGTTCTACACAGTTTTAAGTACTTCCAAGGTCAC[A/G]AGCATTAGGTCTTGCTTAGCTAAATAGATCAGTTC	A	G
AX-147041470	ACGGTTAAAGAATAAATCAACATCAACAACCACTG[C/T]GGTTCTTTGGCTCACTGTAATTTCTTTGAACATCT	T	C
AX-147041480	TGAAAAGACATATGGGAGTAACAAGTTATTTATTC[C/T]A	T	C
AX-147041527	AGTATTTCAGTACTTGTGTCTAATACTCTACTGGG[C/T]GAGGAGAAGAGGGAAATGCAATTAATTATAAATAG	T	C
AX-147041543	TCCATCACCAGTGAATACCCTATGAGGCAGTGTTA[C/T]TCCAATCTT	T	C
AX-147041568	TGTAATACAGTAACAACAACAA[C/T]AATAATAATAGTATAAAAAGCATCTCTTTCCTCCC	T	C
AX-147041574	AGTGTCTGTGGCCCTGTGTCAAATGAAATTCAGCT[C/T]GTCCCACTGGTCAAGTGCCTGTGTAGGTGGCCTGC	T	C
AX-147041592	GGGCTAT[C/T]GAAGTTACAGCTAGAGCCAGAATTTGCACCTGTTT	T	C
AX-147041662	GTGGACAGTGATGATCCTTTGGATTCCTTGTTCCT[C/T]AAGAATACCATATTGTAGGGCCAAGATACTGGTCA	T	C
AX-147041687	CCACAATGACCATTTGTATTTTATGTCCTCTAAAG[C/T]AGAATTGAGCATTATCTAAAAATAAAACATATATG	T	C
AX-147041713	ATTTCCTTGATTTAAAGTCACAGGTTGATTAACTT[C/T]GCTAATTTAAAAATTTATTTCTTTAAAAATAAAAA	T	C
AX-147041753	ATTCAGCAGAGGGTTCTCCATTATCTCAAAGAAAT[C/T]GTAGACAAATTGGGGACAGCACTGTGGCATAGTGG	T	C
AX-147041772	GTCGTTCTGTGCAGCTGGGCCATTTACTACAGAAC[A/G]GCTTC	A	G
AX-147041785	ACTTTGCAAATAACTAAGTGAATTTCAACAGCATC[A/G]TGCCTGTCTTTGCCTGGAGTTGGCTGCCTCTCCAG	A	G
AX-147041857	ATATTTTGATATTTTATCTAAACTGTTGAAGTCAG[C/T]TATCCATATAAGCTGTGTTAACTGACATTCCATTA	T	C
AX-147041861	TTGGGGGTTAGGAATTTGGTGTCA[A/G]TGTACTTATTCATCTAACACATTGCTTGTTTTTCA	A	G
AX-147041864	AAGGGCAAAATTAGTGATTATTTTCTACATATGCT[C/T]TCCCTTTATAGTTGATTCAGAATGTGTTACTTCTA	T	C
AX-147041865	AACTGTTCCCAACCAACTGTGCTTTGTGATGTCTG[C/T]TGTCTGTGAGGGCTCTATACATTGCCAGGTCCATC	T	C
AX-147041927	CTTTTTCAAAAGGATAGGTGGCAAATACTTCTAAT[A/G]GTTGGTTTTGCAGGTAGAATGCAGATGTAAGAGAG	A	G
AX-147041942	G[C/T]GGACAACCTCCCTGATGAGTGTAGCATGAATAGAG	T	C
AX-147041993	GAACACTCACTCACAACTATTCACTATTCACAAAC[C/T]TCTTTTCAGAAAAAAAGCCTTAATTGCTAATCAGT	T	C
AX-147042012	TACCCTAATGGCTGTTATCTGAGAAAGTGGTTTAG[A/G]ATTCATAGAGGCACTCCCTTCACTTAAGCCCTTTC	A	G
AX-147042033	ATTTGCATTTGCCTGGTATCTAGTAGCTTTTTGGA[C/T]AGCTAGTCAATTTTTTAAATTTTTAATTTACATGT	T	C
AX-147042037	CTGAACACAAACCCAGGAAGCTGCTATGACGCGTA[C/T]TATCTTTCACTTATCTGCAGGCAGCTCCGGCTAGA	T	C
AX-147042058	TTTACCCACTTACATCATGGCACCAGCCCCTCAAT[A/G]GCTTTTTATAACATGCGTTTTCCATAAACTCTTTA	A	G
AX-147042083	TCATAAGCACCAATTCTACTATGATTTGTTTCAAA[C/T]GTTTTAAGGAAAAATCACTTGATTACCAGAAAGAG	T	C
AX-147042112	CTCCACTGGTGTCAACTTTCAAGTGATACCAGAGC[A/G]TGGCAAGGCTAACCCTACTGTATGAGTACTGTGTA	A	G
AX-147042113	TTCTCTTCATTCCTAACTCCCCCACTT[C/T]TGTTGTCTCATCTGTAAAGCATTTCCTATGCCAGG	T	C
AX-147042139	CAGGGTCTTAACTACTGCACCAAATGCCCTGCTGT[A/G]CCTTGTTCACTTCTGAAGTAGATCCTCCTATCAGG	A	G
AX-147042153	ATGAACTAAGACACTTAATTGGAGTTTAACATTAG[C/T]GTTCTAATCAAATTTATGA	T	C
AX-147042163	AATGATTAGATATTTATGAAGTGTTTTTAAAAGTA[C/T]ATCTTGG	T	C
AX-147042240	GGGGTGACTGTGAAGTTGTTGCCAGAGGAAAATGA[C/T]AGTGCTTACCCTGAAGGTGAGACCAGAGAAAGAAC	T	C
AX-147042262	TAGCCTTGCTGGTGTTCTTGAGTGAATGATGTAGT[C/T]GCTCTGGC	T	C
AX-147042269	CAGGATAATACT[A/G]AACATGCAAATTCCTCTGGCAAAATTCAGTACACC	A	G
AX-147042296	ATAGAGAACAAGATGTGGTGGAACAGTCCTTCAGT[A/G]ACTCACTCTGGTTATTATGTCCTCC	A	G
AX-147042404	TTGGAATTATGGATGTTTTACAATGTTTAGAATAA[C/T]ATCAAAGCCAACTGAATTTTGAATAAGAAAATAAG	T	C
AX-147042406	GTGGGATATATTTACCCTCCAGACGGTATTAATTC[C/T]GGCGGAGCTCTGGACAGCTTGCTGTTCCGGAGCCG	T	C
AX-147042426	TGACTACCATGAACTT[A/G]TTACAATGTTTACATCTTTACATGACAAGTGAAGA	A	G
AX-147042481	GGGAAGTACGCAAACCACAATAAATGACTGAATTT[A/G]T	A	G
AX-147042510	AGCAAATGCA[A/G]GACGAGTAAATCTTCTTGAGTGAGTGAAAAGAAAA	A	G
AX-147042530	AGATGAGTTATTCCAGAGACTACTTGTACTGGAAG[A/G]CAGCCCTCCAAAAATTTTTGAAG	A	G
AX-147042583	TCAGTTGAATTACCATATTCTGTTATTAAAGTGGA[C/T]CTTAAAGAGAAATTTGACCTCTAGCTTTTTTGGAA	T	C
AX-147042665	AGTCAGGAAAA[C/T]GGTAGGAATTCAGTGTATCTCCTCGGTAAATGAAC	T	C
AX-147042667	GGCTGCTTCTGCAGTCACCTGATCATTCCTTTATC[C/T]AGCAACCCCCTACTTCTCTATGTCTCCAAGACAGA	T	C
AX-147042688	TAGCTCTCTAATAAGGTGTGTGGAAGTCCCAGAGT[C/T]CTATGCTGTTTCCTAATCACTGCACCCAACATTGT	T	C
AX-147042691	CATGCTTCTCTCTGCAAAGGAGACTAAATGCCCTA[C/T]ATTTTTAG	T	C
AX-147042716	ACCCACC[A/G]TTATGTTTGAAAAGTAAGTAAAAGTCATCTTATTC	A	G
AX-147042720	AGGGGACTATAGTTTGAAACATCAGGAAGACGACT[A/G]CAATCTGTACAAAAATTCTCATCAAGTCTCAACAT	A	G
AX-147042777	TGTTTGTTGGGGAAATTGTCCTTCATGACTGGTGC[A/G]AGTTGCAAATGACCTTATCTCGTCTCATCCTTAGA	A	G
AX-147042815	TAATCTTTGCCCCTTCTTTTCAGGAATTTCTTTCA[A/G]TTCTCAGATGATGTGAATAATCCATAGAGAAGGTG	A	G
AX-147042859	TTTTTTTTTTCCAAAAAAGCACCAAATAGTAGTAG[C/T]CTGCC	T	C
AX-147042868	AATGAGAATTAGGGTTAAAATAATTATAGTGTTCC[C/T]GACCTTAAACTTATATTTAACAGTCCCAATTTTCT	T	C
AX-147042887	AACTCATTTTCTTGATAAAGCAGACAAGGAGCTCA[C/T]GGATCCCGGCAATCTTCTGTCCA	T	C
AX-147042915	TTAAGAGGTACTTCTGGGAACCACTCTTGATTATC[C/T]GCAGGACTTACCACATTCCCCCAATCTTTTTCCAC	T	C
AX-147042921	TCCAAGATTCACATCAAGGAATTTAGATGTGTGCA[C/T]AAATATTTAAACTAGAGGAAATAATTCAAAAAACA	T	C
AX-147042956	TTTCAGTCTTAATCACCATGAAGACATTCCAAATA[A/G]CACTGCTTCTAATAAAGTACCTCATTTTAAAGCAG	A	G
AX-147042973	AGTACACATGTGTCCTAACGTTCACCACCTAAGAC[A/G]ACGAGTGGTCAGTGCAAATGGACAGAGTGCAGCAG	A	G
AX-147043011	A[A/G]CTCTGTCACTCTTGCAGGCAATAGAACTTTGGCAG	A	G
AX-147043017	TAAAAATTTGTGCTAGGTCATAGGATGGTTTTGTA[A/G]AACAGACAGATGGTCCCATTACAAAATCATTTATC	A	G
AX-147043067	TCCTTCCATCAAGTTTCTAGACCCACTGCAAAGTA[C/T]GTCAGTCAAAAGTTGTCCTTTTAATGATTTCTTTT	T	C
AX-147043068	AGCTGTTAACTGTGGTTACCTCAGAACATAGGCAG[A/G]GGGACTTAACTTTCTTCAGCACA	A	G
AX-147043098	TGAGTTCATCTGGTATTAGTGCATTTATGATACTT[C/T]AGCAAATATTGGTATAAAATGTTTGCCTAGAGTTA	T	C
AX-147043124	AATTGTATATGTGGGAGATAATGAAGGCCTTGAGT[A/G]TAT	A	G
AX-147043134	GATCTGAGCTCTAGATATAATAGAGGA[A/G]ATGTTCAACCCTAAGATATTTCTTCTTGGCATAGA	A	G
AX-147043158	AAGGAAACCTTTTAAACACACACACCCCTCTTTCC[C/T]CTTTGCGTGTCATTACGAAACGACAGTGAGTGAGA	T	C
AX-147043172	ATCATGGGAAGGGCTCCTGATCTGTATTATCATAA[C/T]AGGCCTCTCCCTTCACCAGATGGCTCATTGCCTCT	T	C
AX-147043187	ATGGAATTTCTCCAGACATTCATATACATAGCCAA[C/T]GGAACAGAAAGGTCCACATGCAAGGGGCGCACACG	T	C
AX-147043188	ATCCGTAAGTCATAGGGGGAAAACCCAGACCTCCT[A/G]GAAATTGGCCTTGATCTTAAGGTCTTAGTCACTCA	A	G
AX-147043191	ACTCCAGATCTTGGACTTTTACTGTCTCTTCTGTC[C/T]GCCTTAGACATTAAGCCTATCAGATAGGACCCCTC	T	C
AX-147043200	ACTTGCTTCTCACCATCGTTACCTCACTGCTTTCT[C/T]GCCATGATTGCTCACGACAGACTTAATTGCCATAT	T	C
AX-147043229	GTTTGATAGCCAGTTTTTAAATAACTTTTGGTGCA[C/T]TTGCTCAACAAATAACTTATTGAATTCATTTAACA	T	C
AX-147043249	AAATCACAGGTGGGTACTTAACACATATTGATGTC[A/G]CTTTTTAAACATTCATTTATTTAT	A	G
AX-147043264	TGCTATGGATGATAAAGGGAACACTGTAAGGCAAG[C/T]GCCAGCCAAATTGAAACTAAAAGTAAACTGCTGGA	T	C
AX-147043284	AAGGTCATTTCATGTATATTCCATCTCTCATAATG[C/T]TACTGATTAAAATTAGGTCTGGGCTGCTTGATGCT	T	C
AX-147043350	TGTGGTTGTCACAACAGGCTGTAAAAGCAAGAGAC[A/G]TAACCTCAAACTTGAGTTTCTCCCACAGATTTCTC	A	G
AX-147043402	GCCTTTACCCACTACACTATAATGCCAGCCCCAGC[C/T]GTTTGGTTCTTCCTAGGGTTGTCCTGACATATATC	T	C
AX-147043416	CTTTGCCTTATTTTGCATGGTTTCTCTCTCCATCT[A/G]ATCAGAAAAATACATGGAATTTCAGATCCCTGGGA	A	G
AX-147043417	ATACGAAGTGTTGGCAAGAGTGTGCCACCTTTAGA[C/T]CCATTCTAATAAGATTCTTCCTCTTTCTGGGGTTA	T	C
AX-147043424	AGAAGGTACTCAATGTGTACCTATGAAAAACAGAA[C/T]ACACAAAG	T	C
AX-147043471	TTCCCTTAATATTGAAAAACTTTATACATAACTTC[C/T]TCATTAATCTCTCAA	T	C
AX-147043515	TATGCTATGTTGTGTGTTTCTGACACAAAATGAAA[C/T]AATATTACTAAGAACAAAGAATAATCTCTATAGTG	T	C
AX-147043565	ATGAGGTCTGGGAAGGTTCTAGATATAGAGCTTCA[A/G]TATCCTGCACTATGAA	A	G
AX-147043570	TGAGAAAGAAGACCAGGGCCAGAATGAGAAAGATC[C/T]TCTGTTCCTGACTGAGGG	T	C
AX-147043582	GAATCCGACCATTAGCTTCAGAGATTGAAATGTGC[A/G]CGGGAAGGCTGTCAGGGAATCAGGGTGGGCTCCGG	A	G
AX-147043584	TCAAGCTACTTCCTAGAAATTATGAGATGACCAAA[C/T]GACTGGGATTGCCTATTCCCATAATCAAGTACACA	T	C
[truncated: 4,866 more rows]
