# Supplementary material for: Widespread introgression of mountain hare genes into Fennoscandian brown hare populations
Source: PLoS One. 2018 Jan 25;13(1):e0191790. doi: 10.1371/journal.pone.0191790 (PMC5784980; doi:10.1371/journal.pone.0191790)
Supplement: S2 File — (XLSX) [file pone.0191790.s002.xlsx]

## Sheet: All SNPs
Estimated Allele Frequencies in L. timidus and L. europaeus
Locus		AX-9146982140
2 alleles
0.0% missing data	genotype	timidus	europaeus
	G	0.975	0.995
	A	0.025	0.005
Locus		AX-9146982155
2 alleles
0.0% missing data	genotype	timidus	europaeus
	C	0.974	0.995
	T	0.026	0.005
Locus		AX-9146982169
2 alleles
0.0% missing data	genotype	timidus	europaeus
	C	0.906	0.901
	T	0.094	0.099
Locus		AX-9146982184
2 alleles
0.0% missing data	genotype	timidus	europaeus
	A	0.996	0.978
	G	0.004	0.022
Locus		AX-9146982206
2 alleles
0.0% missing data	genotype	timidus	europaeus
	C	0.995	0.941
	T	0.005	0.059
Locus		AX-9146982212
2 alleles
0.0% missing data	genotype	timidus	europaeus
	A	0.997	0.978
	G	0.003	0.022
Locus		AX-9146982222
2 alleles
0.0% missing data	genotype	timidus	europaeus
	A	0.143	0.315
	G	0.857	0.685
Locus		AX-9146982333
2 alleles
0.0% missing data	genotype	timidus	europaeus
	G	0.996	0.941
	A	0.004	0.059
Locus		AX-9146982337
2 alleles
0.0% missing data	genotype	timidus	europaeus
	G	0.996	0.886
	A	0.004	0.114
Locus		AX-9146982344
2 alleles
0.0% missing data	genotype	timidus	europaeus
	G	0.996	0.978
	A	0.004	0.022
Locus		AX-9146982351
2 alleles
0.0% missing data	genotype	timidus	europaeus
	A	0.974	0.995
	G	0.026	0.005
Locus		AX-9146982386
2 alleles
0.0% missing data	genotype	timidus	europaeus
	C	0.929	0.995
	T	0.071	0.005
Locus		AX-9146982387
2 alleles
0.0% missing data	genotype	timidus	europaeus
	T	0.300	0.098
	C	0.700	0.902
Locus		AX-9146982395
2 alleles
0.0% missing data	genotype	timidus	europaeus
	C	0.996	0.978
	T	0.004	0.022
Locus		AX-9146982454
2 alleles
0.0% missing data	genotype	timidus	europaeus
	G	0.996	0.960
	A	0.004	0.040
Locus		AX-9146982491
2 alleles
0.0% missing data	genotype	timidus	europaeus
	G	0.996	0.977
	A	0.004	0.023
Locus		AX-9146982504
2 alleles
0.0% missing data	genotype	timidus	europaeus
	C	0.929	0.995
	T	0.071	0.005
Locus		AX-9146982544
2 alleles
0.0% missing data	genotype	timidus	europaeus
	C	0.996	0.978
	T	0.004	0.022
Locus		AX-9146982562
2 alleles
0.0% missing data	genotype	timidus	europaeus
	G	0.974	0.995
	A	0.026	0.005
Locus		AX-9146982571
2 alleles
0.0% missing data	genotype	timidus	europaeus
	A	0.996	0.960
	G	0.004	0.040
Locus		AX-9146982600
2 alleles
0.0% missing data	genotype	timidus	europaeus
	C	0.996	0.978
	T	0.004	0.022
Locus		AX-9146982695
2 alleles
0.0% missing data	genotype	timidus	europaeus
	G	0.997	0.978
	A	0.003	0.022
Locus		AX-9146982703
2 alleles
0.0% missing data	genotype	timidus	europaeus
	A	0.005	0.455
	G	0.995	0.545
Locus		AX-9146982719
2 alleles
0.0% missing data	genotype	timidus	europaeus
	G	0.970	0.979
	A	0.030	0.021
Locus		AX-9146982720
2 alleles
0.0% missing data	genotype	timidus	europaeus
	G	0.007	0.828
	A	0.993	0.172
Locus		AX-9146982762
2 alleles
0.0% missing data	genotype	timidus	europaeus
	A	0.996	0.978
	G	0.004	0.022
Locus		AX-9146982769
2 alleles
0.0% missing data	genotype	timidus	europaeus
	G	0.969	0.959
	A	0.031	0.041
Locus		AX-9146982776
2 alleles
0.0% missing data	genotype	timidus	europaeus
	C	0.994	0.889
	T	0.006	0.111
Locus		AX-9146982784
2 alleles
0.0% missing data	genotype	timidus	europaeus
	T	0.009	0.964
	C	0.991	0.036
Locus		AX-9146982863
2 alleles
0.0% missing data	genotype	timidus	europaeus
	G	0.631	0.773
	A	0.369	0.227
Locus		AX-9146982930
2 alleles
0.0% missing data	genotype	timidus	europaeus
	T	0.153	0.326
	C	0.847	0.674
Locus		AX-9146982949
2 alleles
0.0% missing data	genotype	timidus	europaeus
	G	0.974	0.995
	A	0.026	0.005
Locus		AX-9146982956
2 alleles
0.0% missing data	genotype	timidus	europaeus
	G	0.996	0.978
	A	0.004	0.022
Locus		AX-9146982959
2 alleles
0.0% missing data	genotype	timidus	europaeus
	G	0.996	0.959
	A	0.004	0.041
Locus		AX-9146982972
2 alleles
0.0% missing data	genotype	timidus	europaeus
	G	0.608	0.994
	A	0.392	0.006
Locus		AX-9146982979
2 alleles
0.0% missing data	genotype	timidus	europaeus
	T	0.768	0.994
	C	0.232	0.006
Locus		AX-9146983005
2 alleles
0.0% missing data	genotype	timidus	europaeus
	A	0.948	0.939
	G	0.052	0.061
Locus		AX-9146983032
2 alleles
0.0% missing data	genotype	timidus	europaeus
	C	0.974	0.995
	T	0.026	0.005
Locus		AX-9146983037
2 alleles
0.0% missing data	genotype	timidus	europaeus
	C	0.308	0.919
	T	0.692	0.081
Locus		AX-9146983076
2 alleles
0.0% missing data	genotype	timidus	europaeus
	G	0.974	0.996
	A	0.026	0.004
Locus		AX-9146983096
2 alleles
0.0% missing data	genotype	timidus	europaeus
	G	0.048	0.992
	A	0.952	0.008
Locus		AX-9146983108
2 alleles
0.0% missing data	genotype	timidus	europaeus
	C	0.996	0.923
	T	0.004	0.077
Locus		AX-9146983137
2 alleles
0.0% missing data	genotype	timidus	europaeus
	G	0.984	0.859
	A	0.016	0.141
Locus		AX-9146983142
2 alleles
0.0% missing data	genotype	timidus	europaeus
	G	0.837	0.995
	A	0.163	0.005
Locus		AX-9146983150
2 alleles
0.0% missing data	genotype	timidus	europaeus
	A	0.978	0.953
	G	0.022	0.047
Locus		AX-9146983154
2 alleles
0.0% missing data	genotype	timidus	europaeus
	G	0.974	0.901
	A	0.026	0.099
Locus		AX-9146983176
2 alleles
0.0% missing data	genotype	timidus	europaeus
	G	0.952	0.995
	A	0.048	0.005
Locus		AX-9146983178
2 alleles
0.0% missing data	genotype	timidus	europaeus
	C	0.972	0.940
	T	0.028	0.060
Locus		AX-9146983184
2 alleles
0.0% missing data	genotype	timidus	europaeus
	G	0.973	0.995
	A	0.027	0.005
Locus		AX-9146983242
2 alleles
0.0% missing data	genotype	timidus	europaeus
	G	0.927	0.721
	A	0.073	0.279
Locus		AX-9146983451
2 alleles
0.0% missing data	genotype	timidus	europaeus
	G	0.930	0.844
	A	0.070	0.156
Locus		AX-9146983464
2 alleles
0.0% missing data	genotype	timidus	europaeus
	T	0.832	0.312
	C	0.168	0.688
Locus		AX-9146983469
2 alleles
0.0% missing data	genotype	timidus	europaeus
	C	0.929	0.995
	T	0.071	0.005
Locus		AX-9146983487
2 alleles
0.0% missing data	genotype	timidus	europaeus
	G	0.996	0.941
	A	0.004	0.059
Locus		AX-9146983500
2 alleles
0.0% missing data	genotype	timidus	europaeus
	G	0.996	0.978
	A	0.004	0.022
Locus		AX-9146983530
2 alleles
0.0% missing data	genotype	timidus	europaeus
	T	0.021	0.408
	C	0.979	0.592
Locus		AX-9146983576
2 alleles
0.0% missing data	genotype	timidus	europaeus
	C	0.995	0.978
	T	0.005	0.022
Locus		AX-9146983627
2 alleles
0.0% missing data	genotype	timidus	europaeus
	C	0.996	0.959
	T	0.004	0.041
Locus		AX-9146983638
2 alleles
0.0% missing data	genotype	timidus	europaeus
	T	0.997	0.977
	C	0.003	0.023
Locus		AX-9146983659
2 alleles
0.0% missing data	genotype	timidus	europaeus
	C	0.996	0.978
	T	0.004	0.022
Locus		AX-9146983674
2 alleles
0.0% missing data	genotype	timidus	europaeus
	C	0.996	0.978
	T	0.004	0.022
Locus		AX-9146983701
2 alleles
0.0% missing data	genotype	timidus	europaeus
	G	0.794	0.994
	A	0.206	0.006
Locus		AX-9146983713
2 alleles
0.0% missing data	genotype	timidus	europaeus
	C	0.713	0.873
	T	0.287	0.127
Locus		AX-9146983720
2 alleles
0.0% missing data	genotype	timidus	europaeus
	C	0.996	0.978
	T	0.004	0.022
Locus		AX-9146983729
2 alleles
0.0% missing data	genotype	timidus	europaeus
	T	0.072	0.153
	C	0.928	0.847
Locus		AX-9146983749
2 alleles
0.0% missing data	genotype	timidus	europaeus
	G	0.996	0.978
	A	0.004	0.022
Locus		AX-9146983771
2 alleles
0.0% missing data	genotype	timidus	europaeus
	A	0.967	0.565
	G	0.033	0.435
Locus		AX-9146983778
2 alleles
0.0% missing data	genotype	timidus	europaeus
	C	0.974	0.995
	T	0.026	0.005
Locus		AX-9146983949
2 alleles
0.0% missing data	genotype	timidus	europaeus
	C	0.753	0.715
	T	0.247	0.285
Locus		AX-9146983950
2 alleles
0.0% missing data	genotype	timidus	europaeus
	T	0.752	0.732
	C	0.248	0.268
Locus		AX-9146983980
2 alleles
0.0% missing data	genotype	timidus	europaeus
	T	0.996	0.978
	C	0.004	0.022
Locus		AX-9146984034
2 alleles
0.0% missing data	genotype	timidus	europaeus
	C	0.972	0.976
	T	0.028	0.024
Locus		AX-9146984066
2 alleles
0.0% missing data	genotype	timidus	europaeus
	T	0.967	0.980
	C	0.033	0.020
Locus		AX-9146984072
2 alleles
0.0% missing data	genotype	timidus	europaeus
	G	0.350	0.922
	A	0.650	0.078
Locus		AX-9146984145
2 alleles
0.0% missing data	genotype	timidus	europaeus
	T	0.947	0.648
	C	0.053	0.352
Locus		AX-9146984292
2 alleles
0.0% missing data	genotype	timidus	europaeus
	G	0.946	0.979
	A	0.054	0.021
Locus		AX-9146984308
2 alleles
0.0% missing data	genotype	timidus	europaeus
	G	0.914	0.875
	A	0.086	0.125
Locus		AX-9146984312
2 alleles
0.0% missing data	genotype	timidus	europaeus
	T	0.977	0.936
	C	0.023	0.064
Locus		AX-9146984341
2 alleles
0.0% missing data	genotype	timidus	europaeus
	C	0.943	0.982
	T	0.057	0.018
Locus		AX-9146984489
2 alleles
0.0% missing data	genotype	timidus	europaeus
	T	0.056	0.873
	C	0.944	0.127
Locus		AX-9146984501
2 alleles
0.0% missing data	genotype	timidus	europaeus
	A	0.997	0.978
	G	0.003	0.022
Locus		AX-9146984508
2 alleles
0.0% missing data	genotype	timidus	europaeus
	G	0.909	0.994
	A	0.091	0.006
Locus		AX-9146984553
2 alleles
0.0% missing data	genotype	timidus	europaeus
	T	0.974	0.995
	C	0.026	0.005
Locus		AX-9146984595
2 alleles
0.0% missing data	genotype	timidus	europaeus
	C	0.957	0.969
	T	0.043	0.031
Locus		AX-9146984627
2 alleles
0.0% missing data	genotype	timidus	europaeus
	G	0.951	0.995
	A	0.049	0.005
Locus		AX-9146984647
2 alleles
0.0% missing data	genotype	timidus	europaeus
	C	0.971	0.939
	T	0.029	0.061
Locus		AX-9146984693
2 alleles
0.0% missing data	genotype	timidus	europaeus
	G	0.996	0.959
	A	0.004	0.041
Locus		AX-9146984705
2 alleles
0.0% missing data	genotype	timidus	europaeus
	T	0.996	0.959
	C	0.004	0.041
Locus		AX-9146984887
2 alleles
0.0% missing data	genotype	timidus	europaeus
	C	0.973	0.976
	T	0.027	0.024
Locus		AX-9146984896
2 alleles
0.0% missing data	genotype	timidus	europaeus
	C	0.952	0.995
	T	0.048	0.005
Locus		AX-9146984973
2 alleles
0.0% missing data	genotype	timidus	europaeus
	G	0.971	0.958
	A	0.029	0.042
Locus		AX-9146985008
2 alleles
0.0% missing data	genotype	timidus	europaeus
	T	0.974	0.996
	C	0.026	0.004
Locus		AX-9146985017
2 alleles
0.0% missing data	genotype	timidus	europaeus
	C	0.996	0.978
	T	0.004	0.022
Locus		AX-9146985072
2 alleles
0.0% missing data	genotype	timidus	europaeus
	T	0.996	0.959
	C	0.004	0.041
Locus		AX-9146985091
2 alleles
0.0% missing data	genotype	timidus	europaeus
	C	0.971	0.958
	T	0.029	0.042
Locus		AX-9146985103
2 alleles
0.0% missing data	genotype	timidus	europaeus
	G	0.996	0.978
	A	0.004	0.022
Locus		AX-9146985104
2 alleles
0.0% missing data	genotype	timidus	europaeus
	C	0.996	0.978
	T	0.004	0.022
Locus		AX-9146985112
2 alleles
0.0% missing data	genotype	timidus	europaeus
	G	0.009	0.956
	A	0.991	0.044
Locus		AX-9146985156
2 alleles
0.0% missing data	genotype	timidus	europaeus
	A	0.005	0.406
	G	0.995	0.594
Locus		AX-9146985161
2 alleles
0.0% missing data	genotype	timidus	europaeus
	C	0.996	0.979
	T	0.004	0.021
Locus		AX-9146985178
2 alleles
0.0% missing data	genotype	timidus	europaeus
	C	0.974	0.995
	T	0.026	0.005
Locus		AX-9146985207
2 alleles
0.0% missing data	genotype	timidus	europaeus
	C	0.909	0.972
	T	0.091	0.028
Locus		AX-9146985262
2 alleles
0.0% missing data	genotype	timidus	europaeus
	G	0.972	0.939
	A	0.028	0.061
Locus		AX-9146985274
2 alleles
0.0% missing data	genotype	timidus	europaeus
	T	0.996	0.978
	C	0.004	0.022
Locus		AX-9146985305
2 alleles
0.0% missing data	genotype	timidus	europaeus
	T	0.971	0.958
	C	0.029	0.042
Locus		AX-9146985348
2 alleles
0.0% missing data	genotype	timidus	europaeus
	A	0.996	0.978
	G	0.004	0.022
Locus		AX-9146985514
2 alleles
0.0% missing data	genotype	timidus	europaeus
	C	0.996	0.978
	T	0.004	0.022
Locus		AX-9146985570
2 alleles
0.0% missing data	genotype	timidus	europaeus
	A	0.951	0.995
	G	0.049	0.005
Locus		AX-9146985651
2 alleles
0.0% missing data	genotype	timidus	europaeus
	G	0.653	0.975
	A	0.347	0.025
Locus		AX-9146985659
2 alleles
0.0% missing data	genotype	timidus	europaeus
	T	0.996	0.941
	C	0.004	0.059
Locus		AX-9146985766
2 alleles
0.0% missing data	genotype	timidus	europaeus
	A	0.975	0.995
	G	0.025	0.005
Locus		AX-9146985817
2 alleles
0.0% missing data	genotype	timidus	europaeus
	T	0.005	0.164
	C	0.995	0.836
Locus		AX-9146985874
2 alleles
0.0% missing data	genotype	timidus	europaeus
	G	0.974	0.995
	A	0.026	0.005
Locus		AX-9146985954
2 alleles
0.0% missing data	genotype	timidus	europaeus
	A	0.875	0.981
	G	0.125	0.019
Locus		AX-9146985958
2 alleles
0.0% missing data	genotype	timidus	europaeus
	T	0.005	0.351
	C	0.995	0.649
Locus		AX-9146985985
2 alleles
0.0% missing data	genotype	timidus	europaeus
	C	0.972	0.976
	T	0.028	0.024
Locus		AX-9146985996
2 alleles
0.0% missing data	genotype	timidus	europaeus
	C	0.996	0.978
	T	0.004	0.022
Locus		AX-9146986058
2 alleles
0.0% missing data	genotype	timidus	europaeus
	A	0.970	0.922
	G	0.030	0.078
Locus		AX-9146986072
2 alleles
0.0% missing data	genotype	timidus	europaeus
	T	0.937	0.238
	C	0.063	0.762
Locus		AX-9146986132
2 alleles
0.0% missing data	genotype	timidus	europaeus
	C	0.036	0.992
	T	0.964	0.008
Locus		AX-9146986158
2 alleles
0.0% missing data	genotype	timidus	europaeus
	A	0.494	0.832
	G	0.506	0.168
Locus		AX-9146986200
2 alleles
0.0% missing data	genotype	timidus	europaeus
	G	0.967	0.981
	A	0.033	0.019
Locus		AX-9146986234
2 alleles
0.0% missing data	genotype	timidus	europaeus
	G	0.997	0.977
	A	0.003	0.023
Locus		AX-9146986241
2 alleles
0.0% missing data	genotype	timidus	europaeus
	C	0.974	0.995
	T	0.026	0.005
Locus		AX-9146986251
2 alleles
0.0% missing data	genotype	timidus	europaeus
	T	0.996	0.977
	C	0.004	0.023
Locus		AX-9146986315
2 alleles
0.0% missing data	genotype	timidus	europaeus
	A	0.997	0.978
	G	0.003	0.022
Locus		AX-9146986368
2 alleles
0.0% missing data	genotype	timidus	europaeus
	A	0.753	0.714
	G	0.247	0.286
Locus		AX-9146986382
2 alleles
0.0% missing data	genotype	timidus	europaeus
	A	0.996	0.923
	G	0.004	0.077
Locus		AX-9146986396
2 alleles
0.0% missing data	genotype	timidus	europaeus
	G	0.750	0.994
	A	0.250	0.006
Locus		AX-9146986438
2 alleles
0.0% missing data	genotype	timidus	europaeus
	T	0.992	0.077
	C	0.008	0.923
Locus		AX-9146986453
2 alleles
0.0% missing data	genotype	timidus	europaeus
	T	0.974	0.995
	C	0.026	0.005
Locus		AX-9146986454
2 alleles
0.0% missing data	genotype	timidus	europaeus
	C	0.996	0.977
	T	0.004	0.023
Locus		AX-9146986457
2 alleles
0.0% missing data	genotype	timidus	europaeus
	C	0.928	0.995
	T	0.072	0.005
Locus		AX-9146986473
2 alleles
0.0% missing data	genotype	timidus	europaeus
	C	0.952	0.995
	T	0.048	0.005
Locus		AX-9146986489
2 alleles
0.0% missing data	genotype	timidus	europaeus
	C	0.980	0.846
	T	0.020	0.154
Locus		AX-9146986568
2 alleles
0.0% missing data	genotype	timidus	europaeus
	G	0.996	0.978
	A	0.004	0.022
Locus		AX-9146986613
2 alleles
0.0% missing data	genotype	timidus	europaeus
	T	0.996	0.959
	C	0.004	0.041
Locus		AX-9146986616
2 alleles
0.0% missing data	genotype	timidus	europaeus
	C	0.996	0.959
	T	0.004	0.041
Locus		AX-9146986895
2 alleles
0.0% missing data	genotype	timidus	europaeus
	A	0.996	0.923
	G	0.004	0.077
Locus		AX-9146986965
2 alleles
0.0% missing data	genotype	timidus	europaeus
	A	0.006	0.130
	G	0.994	0.870
Locus		AX-9146986967
2 alleles
0.0% missing data	genotype	timidus	europaeus
	T	0.948	0.940
	C	0.052	0.060
Locus		AX-9146986984
2 alleles
0.0% missing data	genotype	timidus	europaeus
	C	0.860	0.994
	T	0.140	0.006
Locus		AX-9146987268
2 alleles
0.0% missing data	genotype	timidus	europaeus
	A	0.996	0.978
	G	0.004	0.022
Locus		AX-9146987372
2 alleles
0.0% missing data	genotype	timidus	europaeus
	C	0.996	0.941
	T	0.004	0.059
Locus		AX-9146987374
2 alleles
0.0% missing data	genotype	timidus	europaeus
	A	0.946	0.960
	G	0.054	0.040
Locus		AX-9146987398
2 alleles
0.0% missing data	genotype	timidus	europaeus
	G	0.924	0.958
	A	0.076	0.042
Locus		AX-9146987413
2 alleles
0.0% missing data	genotype	timidus	europaeus
	A	0.996	0.905
	G	0.004	0.095
Locus		AX-9146987437
2 alleles
0.0% missing data	genotype	timidus	europaeus
	C	0.973	0.977
	T	0.027	0.023
Locus		AX-9146987490
2 alleles
0.0% missing data	genotype	timidus	europaeus
	C	0.978	0.954
	T	0.022	0.046
Locus		AX-9146987505
2 alleles
0.0% missing data	genotype	timidus	europaeus
	A	0.996	0.960
	G	0.004	0.040
Locus		AX-9146987513
2 alleles
0.0% missing data	genotype	timidus	europaeus
	C	0.767	0.995
	T	0.233	0.005
Locus		AX-9146987542
2 alleles
0.0% missing data	genotype	timidus	europaeus
	T	0.996	0.978
	C	0.004	0.022
Locus		AX-9146987553
2 alleles
0.0% missing data	genotype	timidus	europaeus
	T	0.884	0.995
	C	0.116	0.005
Locus		AX-9146987571
2 alleles
0.0% missing data	genotype	timidus	europaeus
	G	0.855	0.903
	A	0.145	0.097
Locus		AX-9146987572
2 alleles
0.0% missing data	genotype	timidus	europaeus
	C	0.996	0.978
	T	0.004	0.022
Locus		AX-9146987595
2 alleles
0.0% missing data	genotype	timidus	europaeus
	A	0.030	0.244
	G	0.970	0.756
Locus		AX-9146987605
2 alleles
0.0% missing data	genotype	timidus	europaeus
	T	0.970	0.959
	C	0.030	0.041
Locus		AX-9146987644
2 alleles
0.0% missing data	genotype	timidus	europaeus
	A	0.950	0.957
	G	0.050	0.043
Locus		AX-9146987669
2 alleles
0.0% missing data	genotype	timidus	europaeus
	C	0.813	0.957
	T	0.187	0.043
Locus		AX-9146987678
2 alleles
0.0% missing data	genotype	timidus	europaeus
	T	0.946	0.980
	C	0.054	0.020
Locus		AX-9146987701
2 alleles
0.0% missing data	genotype	timidus	europaeus
	A	0.996	0.906
	G	0.004	0.094
Locus		AX-9146987706
2 alleles
0.0% missing data	genotype	timidus	europaeus
	G	0.974	0.995
	A	0.026	0.005
Locus		AX-9146987798
2 alleles
0.0% missing data	genotype	timidus	europaeus
	G	0.995	0.851
	A	0.005	0.149
Locus		AX-9146987799
2 alleles
0.0% missing data	genotype	timidus	europaeus
	G	0.974	0.995
	A	0.026	0.005
Locus		AX-9146987805
2 alleles
0.0% missing data	genotype	timidus	europaeus
	G	0.996	0.977
	A	0.004	0.023
Locus		AX-9146987841
2 alleles
0.0% missing data	genotype	timidus	europaeus
	C	0.841	0.994
	T	0.159	0.006
Locus		AX-9146987843
2 alleles
0.0% missing data	genotype	timidus	europaeus
	A	0.853	0.907
	G	0.147	0.093
Locus		AX-9146987849
2 alleles
0.0% missing data	genotype	timidus	europaeus
	A	0.783	0.927
	G	0.217	0.073
Locus		AX-9146987902
2 alleles
0.0% missing data	genotype	timidus	europaeus
	A	0.986	0.822
	G	0.014	0.178
Locus		AX-9146988012
2 alleles
0.0% missing data	genotype	timidus	europaeus
	G	0.996	0.959
	A	0.004	0.041
Locus		AX-9146988023
2 alleles
0.0% missing data	genotype	timidus	europaeus
	C	0.994	0.321
	T	0.006	0.679
Locus		AX-9146988032
2 alleles
0.0% missing data	genotype	timidus	europaeus
	T	0.996	0.978
	C	0.004	0.022
Locus		AX-9146988045
2 alleles
0.0% missing data	genotype	timidus	europaeus
	C	0.994	0.924
	T	0.006	0.076
Locus		AX-9146988066
2 alleles
0.0% missing data	genotype	timidus	europaeus
	A	0.051	0.298
	G	0.949	0.702
Locus		AX-9146988083
2 alleles
0.0% missing data	genotype	timidus	europaeus
	G	0.723	0.994
	A	0.277	0.006
Locus		AX-9146988148
2 alleles
0.0% missing data	genotype	timidus	europaeus
	C	0.906	0.995
	T	0.094	0.005
Locus		AX-9146988187
2 alleles
0.0% missing data	genotype	timidus	europaeus
	C	0.974	0.995
	T	0.026	0.005
Locus		AX-9146988217
2 alleles
0.0% missing data	genotype	timidus	europaeus
	T	0.951	0.995
	C	0.049	0.005
Locus		AX-9146988237
2 alleles
0.0% missing data	genotype	timidus	europaeus
	A	0.996	0.959
	G	0.004	0.041
Locus		AX-9146988275
2 alleles
0.0% missing data	genotype	timidus	europaeus
	G	0.996	0.941
	A	0.004	0.059
Locus		AX-9146988355
2 alleles
0.0% missing data	genotype	timidus	europaeus
	G	0.996	0.959
	A	0.004	0.041
Locus		AX-9146988368
2 alleles
0.0% missing data	genotype	timidus	europaeus
	T	0.006	0.607
	C	0.994	0.393
Locus		AX-9146988382
2 alleles
0.0% missing data	genotype	timidus	europaeus
	C	0.694	0.985
	T	0.306	0.015
Locus		AX-9146988391
2 alleles
0.0% missing data	genotype	timidus	europaeus
	T	0.971	0.977
	C	0.029	0.023
Locus		AX-9146988423
2 alleles
0.0% missing data	genotype	timidus	europaeus
	A	0.996	0.941
	G	0.004	0.059
Locus		AX-9146988453
2 alleles
0.0% missing data	genotype	timidus	europaeus
	A	0.996	0.978
	G	0.004	0.022
Locus		AX-9146988469
2 alleles
0.0% missing data	genotype	timidus	europaeus
	A	0.945	0.981
	G	0.055	0.019
Locus		AX-9146988518
2 alleles
0.0% missing data	genotype	timidus	europaeus
	T	0.004	0.059
	C	0.996	0.941
Locus		AX-9146988525
2 alleles
0.0% missing data	genotype	timidus	europaeus
	G	0.972	0.976
	A	0.028	0.024
Locus		AX-9146988571
2 alleles
0.0% missing data	genotype	timidus	europaeus
	A	0.972	0.885
	G	0.028	0.115
Locus		AX-9146988575
2 alleles
0.0% missing data	genotype	timidus	europaeus
	G	0.974	0.995
	A	0.026	0.005
Locus		AX-9146988580
2 alleles
0.0% missing data	genotype	timidus	europaeus
	A	0.996	0.960
	G	0.004	0.040
Locus		AX-9146988620
2 alleles
0.0% missing data	genotype	timidus	europaeus
	G	0.997	0.978
	A	0.003	0.022
Locus		AX-9146988668
2 alleles
0.0% missing data	genotype	timidus	europaeus
	G	0.997	0.977
	A	0.003	0.023
Locus		AX-9146988701
2 alleles
0.0% missing data	genotype	timidus	europaeus
	C	0.996	0.978
	T	0.004	0.022
Locus		AX-9146988719
2 alleles
0.0% missing data	genotype	timidus	europaeus
	G	0.971	0.958
	A	0.029	0.042
Locus		AX-9146988766
2 alleles
0.0% missing data	genotype	timidus	europaeus
	A	0.996	0.978
	G	0.004	0.022
Locus		AX-9146988939
2 alleles
0.0% missing data	genotype	timidus	europaeus
	T	0.996	0.905
	C	0.004	0.095
Locus		AX-9146988941
2 alleles
0.0% missing data	genotype	timidus	europaeus
	A	0.972	0.977
	G	0.028	0.023
Locus		AX-9146988978
2 alleles
0.0% missing data	genotype	timidus	europaeus
	A	0.996	0.978
	G	0.004	0.022
Locus		AX-9146989047
2 alleles
0.0% missing data	genotype	timidus	europaeus
	C	0.839	0.995
	T	0.161	0.005
Locus		AX-9146989079
2 alleles
0.0% missing data	genotype	timidus	europaeus
	T	0.996	0.977
	C	0.004	0.023
Locus		AX-9146989114
2 alleles
0.0% missing data	genotype	timidus	europaeus
	G	0.995	0.615
	A	0.005	0.385
Locus		AX-9146989135
2 alleles
0.0% missing data	genotype	timidus	europaeus
	C	0.974	0.996
	T	0.026	0.004
Locus		AX-9146989236
2 alleles
0.0% missing data	genotype	timidus	europaeus
	G	0.996	0.942
	A	0.004	0.058
Locus		AX-9146989237
2 alleles
0.0% missing data	genotype	timidus	europaeus
	T	0.996	0.960
	C	0.004	0.040
Locus		AX-9146989297
2 alleles
0.0% missing data	genotype	timidus	europaeus
	C	0.905	0.995
	T	0.095	0.005
Locus		AX-9146989305
2 alleles
0.0% missing data	genotype	timidus	europaeus
	C	0.752	0.713
	T	0.248	0.287
Locus		AX-9146989306
2 alleles
0.0% missing data	genotype	timidus	europaeus
	A	0.978	0.954
	G	0.022	0.046
Locus		AX-9146989358
2 alleles
0.0% missing data	genotype	timidus	europaeus
	T	0.996	0.960
	C	0.004	0.040
Locus		AX-9146989429
2 alleles
0.0% missing data	genotype	timidus	europaeus
	T	0.570	0.192
	C	0.430	0.808
Locus		AX-9146989464
2 alleles
0.0% missing data	genotype	timidus	europaeus
	G	0.996	0.941
	A	0.004	0.059
Locus		AX-9146989500
2 alleles
0.0% missing data	genotype	timidus	europaeus
	C	0.996	0.959
	T	0.004	0.041
Locus		AX-9146989557
2 alleles
0.0% missing data	genotype	timidus	europaeus
	A	0.952	0.995
	G	0.048	0.005
Locus		AX-9146989566
2 alleles
0.0% missing data	genotype	timidus	europaeus
	T	0.312	0.849
	C	0.688	0.151
Locus		AX-9146989680
2 alleles
0.0% missing data	genotype	timidus	europaeus
	C	0.826	0.986
	T	0.174	0.014
Locus		AX-9146989716
2 alleles
0.0% missing data	genotype	timidus	europaeus
	G	0.996	0.978
	A	0.004	0.022
Locus		AX-9146989793
2 alleles
0.0% missing data	genotype	timidus	europaeus
	A	0.975	0.995
	G	0.025	0.005
Locus		AX-9146989845
2 alleles
0.0% missing data	genotype	timidus	europaeus
	A	0.996	0.978
	G	0.004	0.022
Locus		AX-9146989871
2 alleles
0.0% missing data	genotype	timidus	europaeus
	C	0.907	0.995
	T	0.093	0.005
Locus		AX-9146989877
2 alleles
0.0% missing data	genotype	timidus	europaeus
	A	0.997	0.977
	G	0.003	0.023
Locus		AX-9146989909
2 alleles
0.0% missing data	genotype	timidus	europaeus
	C	0.996	0.959
	T	0.004	0.041
Locus		AX-9146989981
2 alleles
0.0% missing data	genotype	timidus	europaeus
	G	0.070	0.338
	A	0.930	0.662
Locus		AX-9146990108
2 alleles
0.0% missing data	genotype	timidus	europaeus
	A	0.974	0.995
	G	0.026	0.005
Locus		AX-9146990114
2 alleles
0.0% missing data	genotype	timidus	europaeus
	G	0.974	0.995
	A	0.026	0.005
Locus		AX-9146990116
2 alleles
0.0% missing data	genotype	timidus	europaeus
	A	0.004	0.077
	G	0.996	0.923
Locus		AX-9146990203
2 alleles
0.0% missing data	genotype	timidus	europaeus
	T	0.971	0.978
	C	0.029	0.022
Locus		AX-9146990214
2 alleles
0.0% missing data	genotype	timidus	europaeus
	T	0.996	0.978
	C	0.004	0.022
Locus		AX-9146990271
2 alleles
0.0% missing data	genotype	timidus	europaeus
	G	0.929	0.995
	A	0.071	0.005
Locus		AX-9146990274
2 alleles
0.0% missing data	genotype	timidus	europaeus
	T	0.637	0.994
	C	0.363	0.006
Locus		AX-9146990280
2 alleles
0.0% missing data	genotype	timidus	europaeus
	C	0.974	0.995
	T	0.026	0.005
Locus		AX-9146990347
2 alleles
0.0% missing data	genotype	timidus	europaeus
	C	0.974	0.995
	T	0.026	0.005
Locus		AX-9146990349
2 alleles
0.0% missing data	genotype	timidus	europaeus
	A	0.996	0.959
	G	0.004	0.041
Locus		AX-9146990350
2 alleles
0.0% missing data	genotype	timidus	europaeus
	C	0.952	0.995
	T	0.048	0.005
Locus		AX-9146990362
2 alleles
0.0% missing data	genotype	timidus	europaeus
	C	0.929	0.995
	T	0.071	0.005
Locus		AX-9146990372
2 alleles
0.0% missing data	genotype	timidus	europaeus
	G	0.996	0.978
	A	0.004	0.022
Locus		AX-9146990457
2 alleles
0.0% missing data	genotype	timidus	europaeus
	G	0.995	0.978
	A	0.005	0.022
Locus		AX-9146990479
2 alleles
0.0% missing data	genotype	timidus	europaeus
	G	0.974	0.995
	A	0.026	0.005
Locus		AX-9146990485
2 alleles
0.0% missing data	genotype	timidus	europaeus
	C	0.974	0.976
	T	0.026	0.024
Locus		AX-9146990514
2 alleles
0.0% missing data	genotype	timidus	europaeus
	C	0.926	0.958
	T	0.074	0.042
Locus		AX-9146990525
2 alleles
0.0% missing data	genotype	timidus	europaeus
	G	0.907	0.995
	A	0.093	0.005
Locus		AX-9146990594
2 alleles
0.0% missing data	genotype	timidus	europaeus
	C	0.995	0.832
	T	0.005	0.168
Locus		AX-9146990626
2 alleles
0.0% missing data	genotype	timidus	europaeus
	G	0.976	0.974
	A	0.024	0.026
Locus		AX-9146990631
2 alleles
0.0% missing data	genotype	timidus	europaeus
	C	0.979	0.953
	T	0.021	0.047
Locus		AX-9146990638
2 alleles
0.0% missing data	genotype	timidus	europaeus
	G	0.974	0.996
	A	0.026	0.004
Locus		AX-9146990656
2 alleles
0.0% missing data	genotype	timidus	europaeus
	G	0.996	0.959
	A	0.004	0.041
Locus		AX-9146990678
2 alleles
0.0% missing data	genotype	timidus	europaeus
	T	0.996	0.903
	C	0.004	0.097
Locus		AX-9146990746
2 alleles
0.0% missing data	genotype	timidus	europaeus
	A	0.815	0.995
	G	0.185	0.005
Locus		AX-9146990757
2 alleles
0.0% missing data	genotype	timidus	europaeus
	C	0.979	0.952
	T	0.021	0.048
Locus		AX-9146990841
2 alleles
0.0% missing data	genotype	timidus	europaeus
	G	0.996	0.977
	A	0.004	0.023
Locus		AX-9146990854
2 alleles
0.0% missing data	genotype	timidus	europaeus
	G	0.996	0.979
	A	0.004	0.021
Locus		AX-9146990858
2 alleles
0.0% missing data	genotype	timidus	europaeus
	C	0.996	0.978
	T	0.004	0.022
Locus		AX-9146990881
2 alleles
0.0% missing data	genotype	timidus	europaeus
	G	0.996	0.979
	A	0.004	0.021
Locus		AX-9146990888
2 alleles
0.0% missing data	genotype	timidus	europaeus
	T	0.996	0.959
	C	0.004	0.041
Locus		AX-9146990913
2 alleles
0.0% missing data	genotype	timidus	europaeus
	A	0.969	0.979
	G	0.031	0.021
Locus		AX-9146990914
2 alleles
0.0% missing data	genotype	timidus	europaeus
	A	0.975	0.975
	G	0.025	0.025
Locus		AX-9146990983
2 alleles
0.0% missing data	genotype	timidus	europaeus
	C	0.974	0.995
	T	0.026	0.005
Locus		AX-9146991037
2 alleles
0.0% missing data	genotype	timidus	europaeus
	A	0.666	0.989
	G	0.334	0.011
Locus		AX-9146991102
2 alleles
0.0% missing data	genotype	timidus	europaeus
	C	0.951	0.995
	T	0.049	0.005
Locus		AX-9146991108
2 alleles
0.0% missing data	genotype	timidus	europaeus
	C	0.996	0.978
	T	0.004	0.022
Locus		AX-9146991142
2 alleles
0.0% missing data	genotype	timidus	europaeus
	C	0.975	0.975
	T	0.025	0.025
Locus		AX-9146991301
2 alleles
0.0% missing data	genotype	timidus	europaeus
	G	0.974	0.995
	A	0.026	0.005
Locus		AX-9146991314
2 alleles
0.0% missing data	genotype	timidus	europaeus
	C	0.946	0.960
	T	0.054	0.040
Locus		AX-9146991320
2 alleles
0.0% missing data	genotype	timidus	europaeus
	A	0.149	0.793
	G	0.851	0.207
Locus		AX-9146991329
2 alleles
0.0% missing data	genotype	timidus	europaeus
	G	0.974	0.995
	A	0.026	0.005
Locus		AX-9146991407
2 alleles
0.0% missing data	genotype	timidus	europaeus
	G	0.996	0.978
	A	0.004	0.022
Locus		AX-9146991476
2 alleles
0.0% missing data	genotype	timidus	europaeus
	G	0.996	0.977
	A	0.004	0.023
Locus		AX-9146991480
2 alleles
0.0% missing data	genotype	timidus	europaeus
	T	0.996	0.978
	C	0.004	0.022
Locus		AX-9146991501
2 alleles
0.0% missing data	genotype	timidus	europaeus
	C	0.996	0.941
	T	0.004	0.059
Locus		AX-9146991575
2 alleles
0.0% missing data	genotype	timidus	europaeus
	C	0.975	0.995
	T	0.025	0.005
Locus		AX-9146991579
2 alleles
0.0% missing data	genotype	timidus	europaeus
	C	0.996	0.923
	T	0.004	0.077
Locus		AX-9146991637
2 alleles
0.0% missing data	genotype	timidus	europaeus
	G	0.974	0.995
	A	0.026	0.005
Locus		AX-9146991658
2 alleles
0.0% missing data	genotype	timidus	europaeus
	G	0.995	0.869
	A	0.005	0.131
Locus		AX-9146991686
2 alleles
0.0% missing data	genotype	timidus	europaeus
	T	0.303	0.869
	C	0.697	0.131
Locus		AX-9146991759
2 alleles
0.0% missing data	genotype	timidus	europaeus
	C	0.997	0.978
	T	0.003	0.022
Locus		AX-9146991760
2 alleles
0.0% missing data	genotype	timidus	europaeus
	A	0.948	0.940
	G	0.052	0.060
Locus		AX-9146991835
2 alleles
0.0% missing data	genotype	timidus	europaeus
	C	0.975	0.994
	T	0.025	0.006
Locus		AX-9146991874
2 alleles
0.0% missing data	genotype	timidus	europaeus
	G	0.974	0.995
	A	0.026	0.005
Locus		AX-9146991887
2 alleles
0.0% missing data	genotype	timidus	europaeus
	C	0.975	0.995
	T	0.025	0.005
Locus		AX-9146991982
2 alleles
0.0% missing data	genotype	timidus	europaeus
	C	0.974	0.995
	T	0.026	0.005
Locus		AX-9146991992
2 alleles
0.0% missing data	genotype	timidus	europaeus
	G	0.996	0.978
	A	0.004	0.022
Locus		AX-9146992066
2 alleles
0.0% missing data	genotype	timidus	europaeus
	C	0.980	0.952
	T	0.020	0.048
Locus		AX-9146992070
2 alleles
0.0% missing data	genotype	timidus	europaeus
	T	0.996	0.978
	C	0.004	0.022
Locus		AX-9146992097
2 alleles
0.0% missing data	genotype	timidus	europaeus
	G	0.996	0.978
	A	0.004	0.022
Locus		AX-9146992161
2 alleles
0.0% missing data	genotype	timidus	europaeus
	A	0.996	0.978
	G	0.004	0.022
Locus		AX-9146992186
2 alleles
0.0% missing data	genotype	timidus	europaeus
	G	0.928	0.995
	A	0.072	0.005
Locus		AX-9146992213
2 alleles
0.0% missing data	genotype	timidus	europaeus
	G	0.995	0.905
	A	0.005	0.095
Locus		AX-9146992248
2 alleles
0.0% missing data	genotype	timidus	europaeus
	C	0.971	0.921
	T	0.029	0.079
Locus		AX-9146992260
2 alleles
0.0% missing data	genotype	timidus	europaeus
	T	0.950	0.884
	C	0.050	0.116
Locus		AX-9146992309
2 alleles
0.0% missing data	genotype	timidus	europaeus
	A	0.997	0.978
	G	0.003	0.022
Locus		AX-9146992320
2 alleles
0.0% missing data	genotype	timidus	europaeus
	G	0.997	0.959
	A	0.003	0.041
Locus		AX-9146992426
2 alleles
0.0% missing data	genotype	timidus	europaeus
	T	0.996	0.960
	C	0.004	0.040
Locus		AX-9146992570
2 alleles
0.0% missing data	genotype	timidus	europaeus
	T	0.996	0.905
	C	0.004	0.095
Locus		AX-9146992590
2 alleles
0.0% missing data	genotype	timidus	europaeus
	G	0.996	0.959
	A	0.004	0.041
Locus		AX-9146992621
2 alleles
0.0% missing data	genotype	timidus	europaeus
	G	0.994	0.507
	A	0.006	0.493
Locus		AX-9146992640
2 alleles
0.0% missing data	genotype	timidus	europaeus
	A	0.997	0.978
	G	0.003	0.022
Locus		AX-9146992645
2 alleles
0.0% missing data	genotype	timidus	europaeus
	A	0.004	0.240
	G	0.996	0.760
Locus		AX-9146992688
2 alleles
0.0% missing data	genotype	timidus	europaeus
	C	0.996	0.978
	T	0.004	0.022
Locus		AX-9146992704
2 alleles
0.0% missing data	genotype	timidus	europaeus
	G	0.996	0.978
	A	0.004	0.022
Locus		AX-9146992768
2 alleles
0.0% missing data	genotype	timidus	europaeus
	T	0.946	0.979
	C	0.054	0.021
Locus		AX-9146992773
2 alleles
0.0% missing data	genotype	timidus	europaeus
	C	0.996	0.959
	T	0.004	0.041
Locus		AX-9146992812
2 alleles
0.0% missing data	genotype	timidus	europaeus
	C	0.996	0.978
	T	0.004	0.022
Locus		AX-9146992862
2 alleles
0.0% missing data	genotype	timidus	europaeus
	T	0.974	0.995
	C	0.026	0.005
Locus		AX-9146992892
2 alleles
0.0% missing data	genotype	timidus	europaeus
	G	0.148	0.837
	A	0.852	0.163
Locus		AX-9146992900
2 alleles
0.0% missing data	genotype	timidus	europaeus
	A	0.997	0.978
	G	0.003	0.022
Locus		AX-9146992972
2 alleles
0.0% missing data	genotype	timidus	europaeus
	G	0.975	0.995
	A	0.025	0.005
Locus		AX-9146992980
2 alleles
0.0% missing data	genotype	timidus	europaeus
	T	0.946	0.979
	C	0.054	0.021
Locus		AX-9146993000
2 alleles
0.0% missing data	genotype	timidus	europaeus
	G	0.949	0.939
	A	0.051	0.061
Locus		AX-9146993005
2 alleles
0.0% missing data	genotype	timidus	europaeus
	G	0.968	0.980
	A	0.032	0.020
Locus		AX-9146993044
2 alleles
0.0% missing data	genotype	timidus	europaeus
	C	0.994	0.708
	T	0.006	0.292
Locus		AX-9146993056
2 alleles
0.0% missing data	genotype	timidus	europaeus
	A	0.996	0.959
	G	0.004	0.041
Locus		AX-9146993061
2 alleles
0.0% missing data	genotype	timidus	europaeus
	C	0.974	0.995
	T	0.026	0.005
Locus		AX-9146993141
2 alleles
0.0% missing data	genotype	timidus	europaeus
	T	0.996	0.978
	C	0.004	0.022
Locus		AX-9146993158
2 alleles
0.0% missing data	genotype	timidus	europaeus
	G	0.924	0.959
	A	0.076	0.041
Locus		AX-9146993239
2 alleles
0.0% missing data	genotype	timidus	europaeus
	G	0.996	0.905
	A	0.004	0.095
Locus		AX-9146993262
2 alleles
0.0% missing data	genotype	timidus	europaeus
	C	0.975	0.996
	T	0.025	0.004
Locus		AX-9146993333
2 alleles
0.0% missing data	genotype	timidus	europaeus
	A	0.996	0.978
	G	0.004	0.022
Locus		AX-9146993354
2 alleles
0.0% missing data	genotype	timidus	europaeus
	A	0.733	0.989
	G	0.267	0.011
Locus		AX-9146993373
2 alleles
0.0% missing data	genotype	timidus	europaeus
	C	0.973	0.937
	T	0.027	0.063
Locus		AX-9146993401
2 alleles
0.0% missing data	genotype	timidus	europaeus
	T	0.996	0.778
	C	0.004	0.222
Locus		AX-9146993406
2 alleles
0.0% missing data	genotype	timidus	europaeus
	C	0.971	0.903
	T	0.029	0.097
Locus		AX-9146993436
2 alleles
0.0% missing data	genotype	timidus	europaeus
	A	0.952	0.996
	G	0.048	0.004
Locus		AX-9146993441
2 alleles
0.0% missing data	genotype	timidus	europaeus
	T	0.032	0.888
	C	0.968	0.112
Locus		AX-9146993458
2 alleles
0.0% missing data	genotype	timidus	europaeus
	C	0.673	0.651
	T	0.327	0.349
Locus		AX-9146993517
2 alleles
0.0% missing data	genotype	timidus	europaeus
	G	0.974	0.995
	A	0.026	0.005
Locus		AX-9146993564
2 alleles
0.0% missing data	genotype	timidus	europaeus
	T	0.970	0.959
	C	0.030	0.041
Locus		AX-9146993679
2 alleles
0.0% missing data	genotype	timidus	europaeus
	C	0.951	0.920
	T	0.049	0.080
Locus		AX-9146993680
2 alleles
0.0% missing data	genotype	timidus	europaeus
	T	0.951	0.995
	C	0.049	0.005
Locus		AX-9146993726
2 alleles
0.0% missing data	genotype	timidus	europaeus
	C	0.980	0.880
	T	0.020	0.120
Locus		AX-9146993772
2 alleles
0.0% missing data	genotype	timidus	europaeus
	G	0.996	0.922
	A	0.004	0.078
Locus		AX-9146993917
2 alleles
0.0% missing data	genotype	timidus	europaeus
	G	0.967	0.653
	A	0.033	0.347
Locus		AX-9146993922
2 alleles
0.0% missing data	genotype	timidus	europaeus
	T	0.997	0.978
	C	0.003	0.022
Locus		AX-9146993930
2 alleles
0.0% missing data	genotype	timidus	europaeus
	C	0.974	0.903
	T	0.026	0.097
Locus		AX-9146993938
2 alleles
0.0% missing data	genotype	timidus	europaeus
	T	0.996	0.978
	C	0.004	0.022
Locus		AX-9146993958
2 alleles
0.0% missing data	genotype	timidus	europaeus
	C	0.996	0.959
	T	0.004	0.041
Locus		AX-9146994022
2 alleles
0.0% missing data	genotype	timidus	europaeus
	T	0.006	0.631
	C	0.994	0.369
Locus		AX-9146994025
2 alleles
0.0% missing data	genotype	timidus	europaeus
	C	0.996	0.978
	T	0.004	0.022
Locus		AX-9146994034
2 alleles
0.0% missing data	genotype	timidus	europaeus
	C	0.996	0.978
	T	0.004	0.022
Locus		AX-9146994072
2 alleles
0.0% missing data	genotype	timidus	europaeus
	C	0.996	0.978
	T	0.004	0.022
Locus		AX-9146994122
2 alleles
0.0% missing data	genotype	timidus	europaeus
	T	0.968	0.348
	C	0.032	0.652
Locus		AX-9146994220
2 alleles
0.0% missing data	genotype	timidus	europaeus
	C	0.996	0.959
	T	0.004	0.041
Locus		AX-9146994233
2 alleles
0.0% missing data	genotype	timidus	europaeus
	G	0.996	0.978
	A	0.004	0.022
Locus		AX-9146994245
2 alleles
0.0% missing data	genotype	timidus	europaeus
	T	0.009	0.972
	C	0.991	0.028
Locus		AX-9146994247
2 alleles
0.0% missing data	genotype	timidus	europaeus
	G	0.769	0.994
	A	0.231	0.006
Locus		AX-9146994418
2 alleles
0.0% missing data	genotype	timidus	europaeus
	T	0.997	0.977
	C	0.003	0.023
Locus		AX-9146994440
2 alleles
0.0% missing data	genotype	timidus	europaeus
	T	0.996	0.979
	C	0.004	0.021
Locus		AX-9146994544
2 alleles
0.0% missing data	genotype	timidus	europaeus
	T	0.971	0.940
	C	0.029	0.060
Locus		AX-9146994555
2 alleles
0.0% missing data	genotype	timidus	europaeus
	C	0.996	0.978
	T	0.004	0.022
Locus		AX-9146994584
2 alleles
0.0% missing data	genotype	timidus	europaeus
	A	0.971	0.884
	G	0.029	0.116
Locus		AX-9146994606
2 alleles
0.0% missing data	genotype	timidus	europaeus
	G	0.995	0.525
	A	0.005	0.475
Locus		AX-9146994612
2 alleles
0.0% missing data	genotype	timidus	europaeus
	C	0.996	0.978
	T	0.004	0.022
Locus		AX-9146994645
2 alleles
0.0% missing data	genotype	timidus	europaeus
	A	0.977	0.973
	G	0.023	0.027
Locus		AX-9146994662
2 alleles
0.0% missing data	genotype	timidus	europaeus
	A	0.975	0.995
	G	0.025	0.005
Locus		AX-9146994682
2 alleles
0.0% missing data	genotype	timidus	europaeus
	C	0.996	0.978
	T	0.004	0.022
Locus		AX-9146994726
2 alleles
0.0% missing data	genotype	timidus	europaeus
	A	0.974	0.996
	G	0.026	0.004
Locus		AX-9146994808
2 alleles
0.0% missing data	genotype	timidus	europaeus
	G	0.996	0.959
	A	0.004	0.041
Locus		AX-9146994825
2 alleles
0.0% missing data	genotype	timidus	europaeus
	A	0.996	0.941
	G	0.004	0.059
Locus		AX-9146994891
2 alleles
0.0% missing data	genotype	timidus	europaeus
	A	0.996	0.977
	G	0.004	0.023
Locus		AX-9146994901
2 alleles
0.0% missing data	genotype	timidus	europaeus
	T	0.969	0.979
	C	0.031	0.021
Locus		AX-9146994925
2 alleles
0.0% missing data	genotype	timidus	europaeus
	C	0.977	0.972
	T	0.023	0.028
Locus		AX-9146994951
2 alleles
0.0% missing data	genotype	timidus	europaeus
	T	0.969	0.981
	C	0.031	0.019
Locus		AX-9146995026
2 alleles
0.0% missing data	genotype	timidus	europaeus
	T	0.996	0.978
	C	0.004	0.022
Locus		AX-9146995036
2 alleles
0.0% missing data	genotype	timidus	europaeus
	A	0.996	0.978
	G	0.004	0.022
Locus		AX-9146995044
2 alleles
0.0% missing data	genotype	timidus	europaeus
	T	0.996	0.978
	C	0.004	0.022
Locus		AX-9146995052
2 alleles
0.0% missing data	genotype	timidus	europaeus
	C	0.945	0.980
	T	0.055	0.020
Locus		AX-9146995059
2 alleles
0.0% missing data	genotype	timidus	europaeus
	G	0.950	0.901
	A	0.050	0.099
Locus		AX-9146995122
2 alleles
0.0% missing data	genotype	timidus	europaeus
	G	0.974	0.995
	A	0.026	0.005
Locus		AX-9146995124
2 alleles
0.0% missing data	genotype	timidus	europaeus
	C	0.951	0.995
	T	0.049	0.005
Locus		AX-9146995137
2 alleles
0.0% missing data	genotype	timidus	europaeus
	C	0.995	0.979
	T	0.005	0.021
Locus		AX-9146995155
2 alleles
0.0% missing data	genotype	timidus	europaeus
	A	0.794	0.900
	G	0.206	0.100
Locus		AX-9146995239
2 alleles
0.0% missing data	genotype	timidus	europaeus
	G	0.975	0.995
	A	0.025	0.005
Locus		AX-9146995259
2 alleles
0.0% missing data	genotype	timidus	europaeus
	C	0.996	0.959
	T	0.004	0.041
Locus		AX-9146995260
2 alleles
0.0% missing data	genotype	timidus	europaeus
	T	0.970	0.242
	C	0.030	0.758
Locus		AX-9146995284
2 alleles
0.0% missing data	genotype	timidus	europaeus
	T	0.974	0.995
	C	0.026	0.005
Locus		AX-9146995330
2 alleles
0.0% missing data	genotype	timidus	europaeus
	A	0.108	0.993
	G	0.892	0.007
Locus		AX-9146995356
2 alleles
0.0% missing data	genotype	timidus	europaeus
	C	0.996	0.978
	T	0.004	0.022
Locus		AX-9146995422
2 alleles
0.0% missing data	genotype	timidus	europaeus
	G	0.997	0.978
	A	0.003	0.022
Locus		AX-9146995439
2 alleles
0.0% missing data	genotype	timidus	europaeus
	C	0.971	0.977
	T	0.029	0.023
Locus		AX-9146995463
2 alleles
0.0% missing data	genotype	timidus	europaeus
	G	0.996	0.886
	A	0.004	0.114
Locus		AX-9146995465
2 alleles
0.0% missing data	genotype	timidus	europaeus
	G	0.996	0.959
	A	0.004	0.041
Locus		AX-9146995474
2 alleles
0.0% missing data	genotype	timidus	europaeus
	A	0.996	0.959
	G	0.004	0.041
Locus		AX-9146995559
2 alleles
0.0% missing data	genotype	timidus	europaeus
	G	0.974	0.995
	A	0.026	0.005
Locus		AX-9146995577
2 alleles
0.0% missing data	genotype	timidus	europaeus
	T	0.951	0.995
	C	0.049	0.005
Locus		AX-9146995620
2 alleles
0.0% missing data	genotype	timidus	europaeus
	G	0.974	0.995
	A	0.026	0.005
Locus		AX-9146995677
2 alleles
0.0% missing data	genotype	timidus	europaeus
	G	0.997	0.977
	A	0.003	0.023
Locus		AX-9146995687
2 alleles
0.0% missing data	genotype	timidus	europaeus
	G	0.951	0.995
	A	0.049	0.005
Locus		AX-9146995697
2 alleles
0.0% missing data	genotype	timidus	europaeus
	C	0.949	0.938
	T	0.051	0.062
Locus		AX-9146995715
2 alleles
0.0% missing data	genotype	timidus	europaeus
	G	0.794	0.995
	A	0.206	0.005
Locus		AX-9146995731
2 alleles
0.0% missing data	genotype	timidus	europaeus
	A	0.995	0.725
	G	0.005	0.275
Locus		AX-9146995733
2 alleles
0.0% missing data	genotype	timidus	europaeus
	T	0.996	0.923
	C	0.004	0.077
Locus		AX-9146995837
2 alleles
0.0% missing data	genotype	timidus	europaeus
	C	0.996	0.959
	T	0.004	0.041
Locus		AX-9146995883
2 alleles
0.0% missing data	genotype	timidus	europaeus
	T	0.996	0.922
	C	0.004	0.078
Locus		AX-9146995890
2 alleles
0.0% missing data	genotype	timidus	europaeus
	A	0.974	0.995
	G	0.026	0.005
Locus		AX-9146995971
2 alleles
0.0% missing data	genotype	timidus	europaeus
	C	0.946	0.979
	T	0.054	0.021
Locus		AX-9146995996
2 alleles
0.0% missing data	genotype	timidus	europaeus
	G	0.974	0.996
	A	0.026	0.004
Locus		AX-9146996001
2 alleles
0.0% missing data	genotype	timidus	europaeus
	C	0.952	0.995
	T	0.048	0.005
Locus		AX-9146996003
2 alleles
0.0% missing data	genotype	timidus	europaeus
	T	0.973	0.975
	C	0.027	0.025
Locus		AX-9146996020
2 alleles
0.0% missing data	genotype	timidus	europaeus
	A	0.996	0.960
	G	0.004	0.040
Locus		AX-9146996044
2 alleles
0.0% missing data	genotype	timidus	europaeus
	A	0.856	0.867
	G	0.144	0.133
Locus		AX-9146996102
2 alleles
0.0% missing data	genotype	timidus	europaeus
	C	0.980	0.934
[truncated: 32,166 more rows]

## Sheet: Loci for species diagnosis
probeset_id	timidus	europaeus		A allele frequcies
AX-9146982720	0.007	0.828
AX-9146982784	0.009	0.964		A allele typical for timidus
AX-9146983096	0.048	0.992		A allele typical for europaeus
AX-9146984489	0.056	0.873
AX-9146985112	0.009	0.956
AX-9146986132	0.036	0.992
AX-9146986438	0.992	0.077
AX-9146993441	0.032	0.888
AX-9146994245	0.009	0.972
AX-9146995330	0.108	0.993
AX-9146996451	0.008	0.892
AX-9146997558	0.102	0.993
AX-9147000224	0.008	0.91
AX-9147000587	0.007	0.863
AX-9147000935	0.01	0.964
AX-9147001005	0.007	0.877
AX-9147002351	0.008	0.942
AX-9147002581	0.007	0.862
AX-9147002756	0.034	0.956
AX-9147003862	0.008	0.933
AX-9147004267	0.01	0.976
AX-9147004893	0.008	0.911
AX-9147005877	0.993	0.173
AX-9147007209	0.008	0.953
AX-9147007359	0.127	0.927
AX-9147007416	0.007	0.884
AX-9147007827	0.008	0.856
AX-9147008484	0.094	0.986
AX-9147008753	0.029	0.988
AX-9147008979	0.01	0.972
AX-9147010295	0.146	0.948
AX-9147010906	0.083	0.975
AX-9147014000	0.008	0.906
AX-9147015349	0.009	0.952
AX-9147015402	0.008	0.912
AX-9147015699	0.008	0.941
AX-9147016112	0.007	0.871
AX-9147016393	0.942	0.116
AX-9147016978	0.096	0.98
AX-9147017104	0.921	0.081
AX-9147020422	0.993	0.125
AX-9147022639	0.008	0.901
AX-9147022913	0.013	0.911
AX-9147023863	0.01	0.97
AX-9147025336	0.007	0.84
AX-9147026018	0.008	0.93
AX-9147026876	0.009	0.962
AX-9147028432	0.011	0.985
AX-9147029084	0.009	0.953
AX-9147030425	0.01	0.962
AX-9147030874	0.031	0.886
AX-9147032490	0.98	0.081
AX-9147032940	0.991	0.035
AX-9147035042	0.007	0.848
AX-9147036743	0.033	0.883
AX-9147039216	0.008	0.89
AX-9147041574	0.022	0.841
AX-9147041942	0.01	0.977
AX-9147042667	0.009	0.948
AX-9147043187	0.008	0.845
AX-9147043932	0.034	0.957
AX-9147048040	0.992	0.048
AX-9147049897	0.993	0.186
AX-9147051164	0.104	0.927
AX-9147051841	0.103	0.992
AX-9147052171	0.102	0.993
AX-9147053750	0.011	0.813
AX-9147053964	0.046	0.977
AX-9147054749	0.007	0.861
AX-9147054915	0.008	0.923
AX-9147055927	0.01	0.962
AX-9147056865	0.051	0.992
AX-9147057508	0.008	0.95
AX-9147059070	0.95	0.054
AX-9147059277	0.007	0.811
AX-9147059512	0.9	0.06
AX-9147060641	0.009	0.966
AX-9147060788	0.012	0.987
AX-9147061310	0.038	0.97
AX-9147062608	0.008	0.935
AX-9147062927	0.046	0.888
AX-9147063036	0.008	0.907
AX-9147063161	0.01	0.976
AX-9147063820	0.008	0.927
AX-9147064405	0.007	0.827
AX-9147064407	0.008	0.903
AX-9147064553	0.009	0.956
AX-9147066492	0.009	0.959
AX-9147067329	0.007	0.868
AX-9147067459	0.008	0.884
AX-9147068184	0.991	0.034
AX-9147069045	0.007	0.833
AX-9147069544	0.009	0.941
AX-9147070301	0.058	0.976
AX-9147070610	0.007	0.91
AX-9147070827	0.991	0.064
AX-9147071606	0.143	0.976
AX-9147073502	0.008	0.903
AX-9147074632	0.034	0.939
AX-9147074952	0.119	0.988
AX-9147076323	0.125	0.993
AX-9147078425	0.008	0.9
AX-9147078504	0.007	0.851
AX-9147078975	0.037	0.992
AX-9147081854	0.007	0.83
AX-9147083290	0.051	0.993
AX-9147083613	0.007	0.857
AX-9147084211	0.02	0.991
AX-9147085520	0.007	0.867
AX-9147087585	0.023	0.912
AX-9147089348	0.167	0.987
AX-9147092631	0.009	0.929
AX-9147094305	0.007	0.827
AX-9147094344	0.011	0.987
AX-9147094903	0.012	0.816
AX-9147098671	0.01	0.979
AX-9147098957	0.008	0.938
AX-9147099383	0.024	0.938
AX-9147100571	0.009	0.956
AX-9147100944	0.008	0.92
AX-9147101168	0.993	0.139
AX-9147102483	0.007	0.833
AX-9147102666	0.966	0.099
AX-9147102994	0.011	0.987
AX-9147103590	0.058	0.989
AX-9147104193	0.081	0.889
AX-9147105232	0.124	0.993
AX-9147105298	0.009	0.966
AX-9147106382	0.966	0.061
AX-9147106704	0.129	0.984
AX-9147106875	0.009	0.94
AX-9147108577	0.008	0.886
AX-9147111878	0.082	0.988
AX-9147112003	0.008	0.904
AX-9147112491	0.009	0.961
AX-9147113106	0.172	0.982
AX-9147113559	0.106	0.993
AX-9147113998	0.06	0.992
AX-9147114150	0.993	0.156
AX-9147114364	0.183	0.989
AX-9147115436	0.008	0.882
AX-9147116603	0.056	0.93
AX-9147116866	0.025	0.854
AX-9147117966	0.177	0.994
AX-9147119802	0.009	0.957
AX-9147122280	0.029	0.945
AX-9147127344	0.104	0.966
AX-9147128967	0.009	0.946
AX-9147129158	0.081	0.992
AX-9147129192	0.007	0.855
AX-9147130033	0.008	0.935
AX-9147130045	0.007	0.857
AX-9147132545	0.08	0.948
AX-9147132882	0.007	0.868
AX-9147134681	0.007	0.876
AX-9147134732	0.993	0.115
AX-9147134751	0.992	0.093
AX-9147135382	0.013	0.939
AX-9147136060	0.01	0.979
AX-9147138915	0.008	0.905
AX-9147139795	0.01	0.977
AX-9147139951	0.127	0.966
AX-9147141439	0.008	0.887
AX-9147141458	0.057	0.928
AX-9147143153	0.007	0.863
AX-9147145196	0.012	0.901
AX-9147145717	0.007	0.857
AX-9147146199	0.007	0.817
AX-9147146490	0.02	0.826
AX-9147146662	0.009	0.951
AX-9147147679	0.007	0.836
AX-9147148569	0.011	0.986
AX-9147150588	0.007	0.866
AX-9147151471	0.029	0.852
AX-9147151946	0.095	0.993
AX-9147153829	0.007	0.836
AX-9147153997	0.007	0.817
AX-9147154831	0.008	0.902
AX-9147155258	0.009	0.974
AX-9147156251	0.01	0.983
AX-9147161344	0.008	0.9
AX-9147162004	0.007	0.828
AX-9147162137	0.009	0.983
AX-9147162883	0.079	0.956
AX-9147162899	0.145	0.973
AX-9147162971	0.008	0.936
AX-9147167238	0.031	0.903
AX-9147168722	0.009	0.949
AX-9147170960	0.052	0.943
AX-9147173368	0.008	0.889
AX-9147179707	0.036	0.992
AX-9147181584	0.061	0.886

## Sheet: Polymorphic loci in both specie
probeset_id	timidus	europaeus		A allele frequcies
AX-9146982140	0.975	0.995
AX-9146982155	0.974	0.995
AX-9146982169	0.906	0.901
AX-9146982184	0.996	0.978
AX-9146982206	0.995	0.941
AX-9146982212	0.997	0.978
AX-9146982222	0.143	0.315
AX-9146982333	0.996	0.941
AX-9146982337	0.996	0.886
AX-9146982344	0.996	0.978
AX-9146982351	0.974	0.995
AX-9146982386	0.929	0.995
AX-9146982387	0.3	0.098
AX-9146982395	0.996	0.978
AX-9146982454	0.996	0.96
AX-9146982491	0.996	0.977
AX-9146982504	0.929	0.995
AX-9146982544	0.996	0.978
AX-9146982562	0.974	0.995
AX-9146982571	0.996	0.96
AX-9146982600	0.996	0.978
AX-9146982695	0.997	0.978
AX-9146982703	0.005	0.455
AX-9146982719	0.97	0.979
AX-9146982762	0.996	0.978
AX-9146982769	0.969	0.959
AX-9146982776	0.994	0.889
AX-9146982863	0.631	0.773
AX-9146982930	0.153	0.326
AX-9146982949	0.974	0.995
AX-9146982956	0.996	0.978
AX-9146982959	0.996	0.959
AX-9146982972	0.608	0.994
AX-9146982979	0.768	0.994
AX-9146983005	0.948	0.939
AX-9146983032	0.974	0.995
AX-9146983037	0.308	0.919
AX-9146983076	0.974	0.996
AX-9146983108	0.996	0.923
AX-9146983137	0.984	0.859
AX-9146983142	0.837	0.995
AX-9146983150	0.978	0.953
AX-9146983154	0.974	0.901
AX-9146983176	0.952	0.995
AX-9146983178	0.972	0.94
AX-9146983184	0.973	0.995
AX-9146983242	0.927	0.721
AX-9146983451	0.93	0.844
AX-9146983464	0.832	0.312
AX-9146983469	0.929	0.995
AX-9146983487	0.996	0.941
AX-9146983500	0.996	0.978
AX-9146983530	0.021	0.408
AX-9146983576	0.995	0.978
AX-9146983627	0.996	0.959
AX-9146983638	0.997	0.977
AX-9146983659	0.996	0.978
AX-9146983674	0.996	0.978
AX-9146983701	0.794	0.994
AX-9146983713	0.713	0.873
AX-9146983720	0.996	0.978
AX-9146983729	0.072	0.153
AX-9146983749	0.996	0.978
AX-9146983771	0.967	0.565
AX-9146983778	0.974	0.995
AX-9146983949	0.753	0.715
AX-9146983950	0.752	0.732
AX-9146983980	0.996	0.978
AX-9146984034	0.972	0.976
AX-9146984066	0.967	0.98
AX-9146984072	0.35	0.922
AX-9146984145	0.947	0.648
AX-9146984292	0.946	0.979
AX-9146984308	0.914	0.875
AX-9146984312	0.977	0.936
AX-9146984341	0.943	0.982
AX-9146984501	0.997	0.978
AX-9146984508	0.909	0.994
AX-9146984553	0.974	0.995
AX-9146984595	0.957	0.969
AX-9146984627	0.951	0.995
AX-9146984647	0.971	0.939
AX-9146984693	0.996	0.959
AX-9146984705	0.996	0.959
AX-9146984887	0.973	0.976
AX-9146984896	0.952	0.995
AX-9146984973	0.971	0.958
AX-9146985008	0.974	0.996
AX-9146985017	0.996	0.978
AX-9146985072	0.996	0.959
AX-9146985091	0.971	0.958
AX-9146985103	0.996	0.978
AX-9146985104	0.996	0.978
AX-9146985156	0.005	0.406
AX-9146985161	0.996	0.979
AX-9146985178	0.974	0.995
AX-9146985207	0.909	0.972
AX-9146985262	0.972	0.939
AX-9146985274	0.996	0.978
AX-9146985305	0.971	0.958
AX-9146985348	0.996	0.978
AX-9146985514	0.996	0.978
AX-9146985570	0.951	0.995
AX-9146985651	0.653	0.975
AX-9146985659	0.996	0.941
AX-9146985766	0.975	0.995
AX-9146985817	0.005	0.164
AX-9146985874	0.974	0.995
AX-9146985954	0.875	0.981
AX-9146985958	0.005	0.351
AX-9146985985	0.972	0.976
AX-9146985996	0.996	0.978
AX-9146986058	0.97	0.922
AX-9146986072	0.937	0.238
AX-9146986158	0.494	0.832
AX-9146986200	0.967	0.981
AX-9146986234	0.997	0.977
AX-9146986241	0.974	0.995
AX-9146986251	0.996	0.977
AX-9146986315	0.997	0.978
AX-9146986368	0.753	0.714
AX-9146986382	0.996	0.923
AX-9146986396	0.75	0.994
AX-9146986453	0.974	0.995
AX-9146986454	0.996	0.977
AX-9146986457	0.928	0.995
AX-9146986473	0.952	0.995
AX-9146986489	0.98	0.846
AX-9146986568	0.996	0.978
AX-9146986613	0.996	0.959
AX-9146986616	0.996	0.959
AX-9146986895	0.996	0.923
AX-9146986965	0.006	0.13
AX-9146986967	0.948	0.94
AX-9146986984	0.86	0.994
AX-9146987268	0.996	0.978
AX-9146987372	0.996	0.941
AX-9146987374	0.946	0.96
AX-9146987398	0.924	0.958
AX-9146987413	0.996	0.905
AX-9146987437	0.973	0.977
AX-9146987490	0.978	0.954
AX-9146987505	0.996	0.96
AX-9146987513	0.767	0.995
AX-9146987542	0.996	0.978
AX-9146987553	0.884	0.995
AX-9146987571	0.855	0.903
AX-9146987572	0.996	0.978
AX-9146987595	0.03	0.244
AX-9146987605	0.97	0.959
AX-9146987644	0.95	0.957
AX-9146987669	0.813	0.957
AX-9146987678	0.946	0.98
AX-9146987701	0.996	0.906
AX-9146987706	0.974	0.995
AX-9146987798	0.995	0.851
AX-9146987799	0.974	0.995
AX-9146987805	0.996	0.977
AX-9146987841	0.841	0.994
AX-9146987843	0.853	0.907
AX-9146987849	0.783	0.927
AX-9146987902	0.986	0.822
AX-9146988012	0.996	0.959
AX-9146988023	0.994	0.321
AX-9146988032	0.996	0.978
AX-9146988045	0.994	0.924
AX-9146988066	0.051	0.298
AX-9146988083	0.723	0.994
AX-9146988148	0.906	0.995
AX-9146988187	0.974	0.995
AX-9146988217	0.951	0.995
AX-9146988237	0.996	0.959
AX-9146988275	0.996	0.941
AX-9146988355	0.996	0.959
AX-9146988368	0.006	0.607
AX-9146988382	0.694	0.985
AX-9146988391	0.971	0.977
AX-9146988423	0.996	0.941
AX-9146988453	0.996	0.978
AX-9146988469	0.945	0.981
AX-9146988518	0.004	0.059
AX-9146988525	0.972	0.976
AX-9146988571	0.972	0.885
AX-9146988575	0.974	0.995
AX-9146988580	0.996	0.96
AX-9146988620	0.997	0.978
AX-9146988668	0.997	0.977
AX-9146988701	0.996	0.978
AX-9146988719	0.971	0.958
AX-9146988766	0.996	0.978
AX-9146988939	0.996	0.905
AX-9146988941	0.972	0.977
AX-9146988978	0.996	0.978
AX-9146989047	0.839	0.995
AX-9146989079	0.996	0.977
AX-9146989114	0.995	0.615
AX-9146989135	0.974	0.996
AX-9146989236	0.996	0.942
AX-9146989237	0.996	0.96
AX-9146989297	0.905	0.995
AX-9146989305	0.752	0.713
AX-9146989306	0.978	0.954
AX-9146989358	0.996	0.96
AX-9146989429	0.57	0.192
AX-9146989464	0.996	0.941
AX-9146989500	0.996	0.959
AX-9146989557	0.952	0.995
AX-9146989566	0.312	0.849
AX-9146989680	0.826	0.986
AX-9146989716	0.996	0.978
AX-9146989793	0.975	0.995
AX-9146989845	0.996	0.978
AX-9146989871	0.907	0.995
AX-9146989877	0.997	0.977
AX-9146989909	0.996	0.959
AX-9146989981	0.07	0.338
AX-9146990108	0.974	0.995
AX-9146990114	0.974	0.995
AX-9146990116	0.004	0.077
AX-9146990203	0.971	0.978
AX-9146990214	0.996	0.978
AX-9146990271	0.929	0.995
AX-9146990274	0.637	0.994
AX-9146990280	0.974	0.995
AX-9146990347	0.974	0.995
AX-9146990349	0.996	0.959
AX-9146990350	0.952	0.995
AX-9146990362	0.929	0.995
AX-9146990372	0.996	0.978
AX-9146990457	0.995	0.978
AX-9146990479	0.974	0.995
AX-9146990485	0.974	0.976
AX-9146990514	0.926	0.958
AX-9146990525	0.907	0.995
AX-9146990594	0.995	0.832
AX-9146990626	0.976	0.974
AX-9146990631	0.979	0.953
AX-9146990638	0.974	0.996
AX-9146990656	0.996	0.959
AX-9146990678	0.996	0.903
AX-9146990746	0.815	0.995
AX-9146990757	0.979	0.952
AX-9146990841	0.996	0.977
AX-9146990854	0.996	0.979
AX-9146990858	0.996	0.978
AX-9146990881	0.996	0.979
AX-9146990888	0.996	0.959
AX-9146990913	0.969	0.979
AX-9146990914	0.975	0.975
AX-9146990983	0.974	0.995
AX-9146991037	0.666	0.989
AX-9146991102	0.951	0.995
AX-9146991108	0.996	0.978
AX-9146991142	0.975	0.975
AX-9146991301	0.974	0.995
AX-9146991314	0.946	0.96
AX-9146991320	0.149	0.793
AX-9146991329	0.974	0.995
AX-9146991407	0.996	0.978
AX-9146991476	0.996	0.977
AX-9146991480	0.996	0.978
AX-9146991501	0.996	0.941
AX-9146991575	0.975	0.995
AX-9146991579	0.996	0.923
AX-9146991637	0.974	0.995
AX-9146991658	0.995	0.869
AX-9146991686	0.303	0.869
AX-9146991759	0.997	0.978
AX-9146991760	0.948	0.94
AX-9146991835	0.975	0.994
AX-9146991874	0.974	0.995
AX-9146991887	0.975	0.995
AX-9146991982	0.974	0.995
AX-9146991992	0.996	0.978
AX-9146992066	0.98	0.952
AX-9146992070	0.996	0.978
AX-9146992097	0.996	0.978
AX-9146992161	0.996	0.978
AX-9146992186	0.928	0.995
AX-9146992213	0.995	0.905
AX-9146992248	0.971	0.921
AX-9146992260	0.95	0.884
AX-9146992309	0.997	0.978
AX-9146992320	0.997	0.959
AX-9146992426	0.996	0.96
AX-9146992570	0.996	0.905
AX-9146992590	0.996	0.959
AX-9146992621	0.994	0.507
AX-9146992640	0.997	0.978
AX-9146992645	0.004	0.24
AX-9146992688	0.996	0.978
AX-9146992704	0.996	0.978
AX-9146992768	0.946	0.979
AX-9146992773	0.996	0.959
AX-9146992812	0.996	0.978
AX-9146992862	0.974	0.995
AX-9146992892	0.148	0.837
AX-9146992900	0.997	0.978
AX-9146992972	0.975	0.995
AX-9146992980	0.946	0.979
AX-9146993000	0.949	0.939
AX-9146993005	0.968	0.98
AX-9146993044	0.994	0.708
AX-9146993056	0.996	0.959
AX-9146993061	0.974	0.995
AX-9146993141	0.996	0.978
AX-9146993158	0.924	0.959
AX-9146993239	0.996	0.905
AX-9146993262	0.975	0.996
AX-9146993333	0.996	0.978
AX-9146993354	0.733	0.989
AX-9146993373	0.973	0.937
AX-9146993401	0.996	0.778
AX-9146993406	0.971	0.903
AX-9146993436	0.952	0.996
AX-9146993458	0.673	0.651
AX-9146993517	0.974	0.995
AX-9146993564	0.97	0.959
AX-9146993679	0.951	0.92
AX-9146993680	0.951	0.995
AX-9146993726	0.98	0.88
AX-9146993772	0.996	0.922
AX-9146993917	0.967	0.653
AX-9146993922	0.997	0.978
AX-9146993930	0.974	0.903
AX-9146993938	0.996	0.978
AX-9146993958	0.996	0.959
AX-9146994022	0.006	0.631
AX-9146994025	0.996	0.978
AX-9146994034	0.996	0.978
AX-9146994072	0.996	0.978
AX-9146994122	0.968	0.348
AX-9146994220	0.996	0.959
AX-9146994233	0.996	0.978
AX-9146994247	0.769	0.994
AX-9146994418	0.997	0.977
AX-9146994440	0.996	0.979
AX-9146994544	0.971	0.94
AX-9146994555	0.996	0.978
AX-9146994584	0.971	0.884
AX-9146994606	0.995	0.525
AX-9146994612	0.996	0.978
AX-9146994645	0.977	0.973
AX-9146994662	0.975	0.995
AX-9146994682	0.996	0.978
AX-9146994726	0.974	0.996
AX-9146994808	0.996	0.959
AX-9146994825	0.996	0.941
AX-9146994891	0.996	0.977
AX-9146994901	0.969	0.979
AX-9146994925	0.977	0.972
AX-9146994951	0.969	0.981
AX-9146995026	0.996	0.978
AX-9146995036	0.996	0.978
AX-9146995044	0.996	0.978
AX-9146995052	0.945	0.98
AX-9146995059	0.95	0.901
AX-9146995122	0.974	0.995
AX-9146995124	0.951	0.995
AX-9146995137	0.995	0.979
AX-9146995155	0.794	0.9
AX-9146995239	0.975	0.995
AX-9146995259	0.996	0.959
AX-9146995260	0.97	0.242
AX-9146995284	0.974	0.995
AX-9146995356	0.996	0.978
AX-9146995422	0.997	0.978
AX-9146995439	0.971	0.977
AX-9146995463	0.996	0.886
AX-9146995465	0.996	0.959
AX-9146995474	0.996	0.959
AX-9146995559	0.974	0.995
AX-9146995577	0.951	0.995
AX-9146995620	0.974	0.995
AX-9146995677	0.997	0.977
AX-9146995687	0.951	0.995
AX-9146995697	0.949	0.938
AX-9146995715	0.794	0.995
AX-9146995731	0.995	0.725
AX-9146995733	0.996	0.923
AX-9146995837	0.996	0.959
AX-9146995883	0.996	0.922
AX-9146995890	0.974	0.995
AX-9146995971	0.946	0.979
AX-9146995996	0.974	0.996
AX-9146996001	0.952	0.995
AX-9146996003	0.973	0.975
AX-9146996020	0.996	0.96
AX-9146996044	0.856	0.867
AX-9146996102	0.98	0.934
AX-9146996107	0.996	0.978
AX-9146996131	0.98	0.898
AX-9146996179	0.981	0.934
AX-9146996207	0.971	0.958
AX-9146996208	0.975	0.995
AX-9146996232	0.996	0.977
AX-9146996241	0.721	0.938
AX-9146996255	0.996	0.959
AX-9146996260	0.975	0.995
AX-9146996268	0.389	0.336
AX-9146996359	0.883	0.995
AX-9146996368	0.924	0.98
AX-9146996396	0.029	0.353
AX-9146996406	0.714	0.871
AX-9146996429	0.971	0.958
AX-9146996483	0.996	0.978
AX-9146996500	0.996	0.959
AX-9146996506	0.974	0.995
AX-9146996571	0.996	0.942
AX-9146996611	0.996	0.922
AX-9146996636	0.996	0.978
AX-9146996674	0.996	0.959
AX-9146996677	0.996	0.978
AX-9146996680	0.9	0.942
AX-9146996726	0.996	0.94
AX-9146996732	0.996	0.978
AX-9146996780	0.004	0.169
AX-9146996795	0.996	0.94
AX-9146996813	0.996	0.959
AX-9146996891	0.218	0.987
AX-9146996975	0.97	0.94
AX-9146996993	0.996	0.96
AX-9146997040	0.974	0.995
AX-9146997066	0.976	0.883
AX-9146997082	0.883	0.995
AX-9146997101	0.996	0.959
AX-9146997158	0.951	0.975
AX-9146997218	0.051	0.261
AX-9146997221	0.996	0.96
AX-9146997238	0.988	0.677
AX-9146997257	0.996	0.978
AX-9146997265	0.974	0.996
AX-9146997280	0.996	0.959
AX-9146997299	0.973	0.976
AX-9146997303	0.997	0.978
AX-9146997330	0.996	0.978
AX-9146997379	0.968	0.979
AX-9146997454	0.997	0.977
AX-9146997456	0.996	0.978
AX-9146997459	0.996	0.941
AX-9146997522	0.995	0.905
AX-9146997533	0.987	0.751
AX-9146997757	0.97	0.959
AX-9146997771	0.975	0.995
AX-9146997812	0.974	0.975
AX-9146997813	0.837	0.994
AX-9146997817	0.924	0.94
AX-9146997837	0.996	0.978
AX-9146997899	0.951	0.938
AX-9146997918	0.921	0.964
AX-9146997973	0.006	0.692
AX-9146997986	0.996	0.978
AX-9146998026	0.924	0.96
AX-9146998075	0.996	0.96
AX-9146998123	0.931	0.993
AX-9146998131	0.93	0.995
AX-9146998154	0.996	0.978
AX-9146998235	0.993	0.926
AX-9146998251	0.997	0.977
AX-9146998257	0.287	0.671
AX-9146998280	0.951	0.995
AX-9146998308	0.405	0.977
AX-9146998361	0.943	0.982
AX-9146998398	0.97	0.978
AX-9146998410	0.996	0.978
AX-9146998418	0.996	0.978
AX-9146998426	0.029	0.061
AX-9146998441	0.996	0.978
AX-9146998443	0.974	0.995
AX-9146998444	0.951	0.995
AX-9146998451	0.995	0.795
AX-9146998467	0.974	0.995
AX-9146998486	0.723	0.994
AX-9146998518	0.995	0.832
AX-9146998659	0.797	0.916
AX-9146998676	0.996	0.978
AX-9146998698	0.839	0.994
AX-9146998703	0.927	0.938
AX-9146998705	0.971	0.958
AX-9146998722	0.975	0.994
AX-9146998732	0.974	0.995
AX-9146998786	0.872	0.985
AX-9146998933	0.948	0.957
AX-9146998944	0.996	0.959
AX-9146998949	0.007	0.561
AX-9146998952	0.97	0.978
AX-9146998961	0.006	0.255
AX-9146998978	0.948	0.94
AX-9146998992	0.996	0.96
AX-9146999001	0.995	0.759
AX-9146999061	0.996	0.978
AX-9146999104	0.995	0.978
AX-9146999131	0.005	0.241
AX-9146999141	0.969	0.979
AX-9146999213	0.971	0.958
AX-9146999298	0.996	0.978
AX-9146999385	0.742	0.904
AX-9146999449	0.947	0.903
AX-9146999459	0.996	0.977
AX-9146999552	0.996	0.923
AX-9146999573	0.972	0.977
AX-9146999628	0.995	0.905
AX-9146999714	0.996	0.977
AX-9146999757	0.995	0.778
AX-9146999791	0.958	0.95
AX-9146999793	0.947	0.96
AX-9146999803	0.931	0.994
AX-9146999854	0.996	0.833
AX-9146999879	0.976	0.973
AX-9146999908	0.006	0.417
AX-9146999937	0.972	0.94
AX-9146999990	0.971	0.958
AX-9147000027	0.972	0.957
AX-9147000054	0.996	0.977
AX-9147000066	0.994	0.817
AX-9147000101	0.969	0.979
AX-9147000126	0.996	0.978
AX-9147000146	0.928	0.995
AX-9147000151	0.996	0.923
AX-9147000208	0.943	0.143
AX-9147000222	0.996	0.978
AX-9147000232	0.996	0.978
AX-9147000242	0.997	0.978
AX-9147000292	0.975	0.995
AX-9147000296	0.996	0.978
AX-9147000313	0.997	0.978
AX-9147000322	0.996	0.978
AX-9147000337	0.995	0.869
AX-9147000349	0.288	0.994
AX-9147000407	0.768	0.978
AX-9147000417	0.98	0.879
AX-9147000439	0.005	0.422
AX-9147000533	0.98	0.916
AX-9147000538	0.996	0.96
AX-9147000545	0.029	0.297
AX-9147000558	0.727	0.863
AX-9147000589	0.924	0.922
AX-9147000618	0.929	0.995
AX-9147000654	0.996	0.978
AX-9147000715	0.994	0.577
AX-9147000733	0.996	0.941
AX-9147000769	0.996	0.831
AX-9147000772	0.996	0.96
AX-9147000787	0.996	0.978
AX-9147000796	0.974	0.996
AX-9147000831	0.996	0.978
AX-9147000833	0.951	0.995
AX-9147000840	0.974	0.995
AX-9147000871	0.729	0.995
AX-9147000903	0.996	0.96
AX-9147001014	0.95	0.957
AX-9147001036	0.903	0.958
AX-9147001057	0.773	0.735
AX-9147001083	0.951	0.975
AX-9147001092	0.929	0.995
AX-9147001126	0.928	0.995
AX-9147001140	0.952	0.995
AX-9147001148	0.995	0.979
AX-9147001150	0.968	0.98
AX-9147001151	0.951	0.995
AX-9147001187	0.996	0.886
AX-9147001190	0.996	0.959
AX-9147001197	0.996	0.978
AX-9147001218	0.996	0.978
AX-9147001266	0.9	0.922
AX-9147001339	0.996	0.959
AX-9147001382	0.696	0.986
AX-9147001384	0.996	0.959
AX-9147001439	0.977	0.972
AX-9147001514	0.922	0.961
AX-9147001539	0.996	0.977
AX-9147001568	0.015	0.142
AX-9147001588	0.948	0.978
AX-9147001627	0.996	0.959
AX-9147001676	0.974	0.995
AX-9147001688	0.725	0.936
AX-9147001734	0.996	0.978
AX-9147001740	0.753	0.714
AX-9147001756	0.942	0.909
AX-9147001770	0.996	0.978
AX-9147001784	0.951	0.901
AX-9147001795	0.996	0.959
AX-9147001816	0.996	0.978
AX-9147001839	0.996	0.978
AX-9147001845	0.996	0.978
AX-9147001847	0.996	0.978
AX-9147001885	0.996	0.978
AX-9147001891	0.996	0.978
AX-9147002052	0.004	0.132
AX-9147002064	0.919	0.983
AX-9147002107	0.973	0.975
AX-9147002120	0.86	0.995
AX-9147002136	0.996	0.887
AX-9147002154	0.906	0.995
AX-9147002164	0.837	0.995
AX-9147002173	0.996	0.96
AX-9147002211	0.951	0.996
AX-9147002249	0.996	0.868
AX-9147002322	0.004	0.15
AX-9147002414	0.996	0.851
AX-9147002422	0.996	0.941
AX-9147002456	0.969	0.979
AX-9147002471	0.793	0.994
AX-9147002478	0.996	0.941
AX-9147002536	0.996	0.905
AX-9147002562	0.974	0.995
AX-9147002590	0.997	0.959
AX-9147002627	0.144	0.572
AX-9147002661	0.005	0.423
AX-9147002754	0.003	0.041
AX-9147002780	0.679	0.994
AX-9147002802	0.996	0.886
AX-9147002839	0.996	0.978
AX-9147002847	0.794	0.994
AX-9147002865	0.976	0.955
AX-9147002883	0.948	0.977
AX-9147002910	0.186	0.352
AX-9147002928	0.996	0.96
AX-9147002929	0.924	0.96
AX-9147002960	0.996	0.978
AX-9147003027	0.996	0.959
AX-9147003030	0.969	0.978
AX-9147003031	0.046	0.632
AX-9147003075	0.996	0.978
AX-9147003136	0.654	0.995
AX-9147003165	0.996	0.977
AX-9147003195	0.996	0.96
AX-9147003200	0.971	0.757
AX-9147003239	0.77	0.995
AX-9147003279	0.974	0.995
AX-9147003437	0.996	0.978
AX-9147003446	0.997	0.977
AX-9147003528	0.995	0.669
AX-9147003556	0.996	0.941
AX-9147003564	0.307	0.914
AX-9147003590	0.005	0.204
AX-9147003632	0.974	0.995
AX-9147003687	0.948	0.939
AX-9147003698	0.996	0.959
AX-9147003791	0.996	0.832
AX-9147003828	0.996	0.978
AX-9147003865	0.996	0.904
AX-9147003869	0.995	0.924
AX-9147003877	0.996	0.96
AX-9147003910	0.854	0.905
AX-9147003923	0.996	0.978
AX-9147004022	0.974	0.996
AX-9147004033	0.996	0.978
AX-9147004083	0.996	0.978
AX-9147004121	0.996	0.978
AX-9147004142	0.974	0.995
AX-9147004189	0.996	0.978
AX-9147004203	0.996	0.977
AX-9147004236	0.906	0.995
AX-9147004245	0.125	0.615
AX-9147004283	0.974	0.976
AX-9147004309	0.996	0.978
AX-9147004343	0.996	0.959
AX-9147004348	0.974	0.996
AX-9147004356	0.996	0.978
AX-9147004408	0.887	0.933
AX-9147004431	0.86	0.994
AX-9147004437	0.979	0.953
AX-9147004589	0.997	0.978
AX-9147004614	0.974	0.995
AX-9147004663	0.997	0.977
AX-9147004664	0.996	0.978
AX-9147004672	0.996	0.922
AX-9147004715	0.996	0.96
AX-9147004721	0.929	0.995
AX-9147004735	0.996	0.941
AX-9147004754	0.996	0.977
AX-9147004756	0.996	0.978
AX-9147004881	0.996	0.978
AX-9147004918	0.95	0.938
AX-9147005050	0.523	0.994
AX-9147005058	0.172	0.73
AX-9147005071	0.735	0.988
AX-9147005094	0.995	0.598
AX-9147005152	0.77	0.995
AX-9147005159	0.995	0.67
AX-9147005189	0.996	0.904
AX-9147005258	0.996	0.978
AX-9147005282	0.052	0.592
AX-9147005293	0.704	0.807
AX-9147005327	0.005	0.186
AX-9147005378	0.994	0.656
AX-9147005409	0.867	0.932
AX-9147005461	0.996	0.979
AX-9147005510	0.35	0.994
AX-9147005570	0.996	0.942
AX-9147005571	0.682	0.977
AX-9147005601	0.746	0.901
AX-9147005616	0.504	0.915
AX-9147005706	0.996	0.959
AX-9147005720	0.996	0.978
AX-9147005749	0.006	0.364
AX-9147005772	0.974	0.995
AX-9147005812	0.975	0.996
AX-9147005828	0.944	0.981
AX-9147005829	0.032	0.787
AX-9147005832	0.996	0.977
AX-9147005869	0.788	0.979
AX-9147005896	0.974	0.995
AX-9147005903	0.79	0.994
AX-9147005910	0.072	0.061
AX-9147005912	0.996	0.959
AX-9147005960	0.996	0.978
AX-9147005993	0.834	0.902
AX-9147006024	0.854	0.982
AX-9147006029	0.289	0.488
AX-9147006094	0.975	0.995
AX-9147006101	0.996	0.96
AX-9147006102	0.996	0.868
AX-9147006168	0.996	0.978
AX-9147006180	0.996	0.978
AX-9147006244	0.974	0.995
AX-9147006268	0.97	0.978
AX-9147006357	0.874	0.983
AX-9147006440	0.996	0.923
AX-9147006493	0.995	0.759
AX-9147006494	0.996	0.959
AX-9147006507	0.996	0.977
AX-9147006546	0.996	0.978
AX-9147006558	0.974	0.995
AX-9147006601	0.996	0.832
AX-9147006606	0.951	0.995
AX-9147006670	0.996	0.941
AX-9147006678	0.901	0.905
AX-9147006736	0.993	0.197
AX-9147006743	0.996	0.85
AX-9147006763	0.995	0.778
AX-9147006781	0.996	0.978
AX-9147006878	0.996	0.979
AX-9147006888	0.996	0.959
AX-9147006952	0.862	0.994
AX-9147006970	0.996	0.959
AX-9147007050	0.996	0.978
AX-9147007054	0.929	0.995
AX-9147007056	0.004	0.077
AX-9147007063	0.443	0.872
AX-9147007077	0.997	0.978
AX-9147007182	0.996	0.941
AX-9147007271	0.974	0.995
AX-9147007272	0.929	0.995
AX-9147007321	0.996	0.978
AX-9147007422	0.971	0.959
AX-9147007474	0.971	0.902
AX-9147007481	0.769	0.995
AX-9147007493	0.994	0.586
AX-9147007536	0.948	0.976
AX-9147007569	0.974	0.995
AX-9147007618	0.793	0.994
AX-9147007673	0.973	0.977
AX-9147007757	0.996	0.96
AX-9147007765	0.948	0.868
AX-9147007784	0.996	0.978
AX-9147007816	0.996	0.959
AX-9147007828	0.92	0.983
AX-9147007853	0.859	0.975
AX-9147007905	0.529	0.568
AX-9147007932	0.997	0.977
AX-9147007944	0.317	0.891
AX-9147007966	0.94	0.784
AX-9147007973	0.996	0.978
AX-9147007991	0.005	0.169
AX-9147007994	0.884	0.995
AX-9147007999	0.996	0.922
AX-9147008038	0.996	0.978
AX-9147008128	0.996	0.959
AX-9147008188	0.996	0.96
AX-9147008296	0.996	0.977
AX-9147008405	0.949	0.903
AX-9147008431	0.996	0.96
AX-9147008433	0.996	0.941
AX-9147008443	0.97	0.794
AX-9147008460	0.996	0.979
AX-9147008463	0.996	0.978
AX-9147008492	0.996	0.96
AX-9147008563	0.996	0.978
AX-9147008656	0.996	0.959
AX-9147008677	0.996	0.869
AX-9147008709	0.884	0.995
AX-9147008764	0.971	0.957
AX-9147008845	0.996	0.978
AX-9147008946	0.995	0.633
AX-9147008967	0.985	0.84
AX-9147008976	0.996	0.978
AX-9147009002	0.951	0.995
AX-9147009019	0.996	0.978
AX-9147009020	0.996	0.978
AX-9147009029	0.996	0.979
AX-9147009055	0.975	0.995
AX-9147009067	0.996	0.978
AX-9147009103	0.996	0.96
AX-9147009113	0.996	0.959
AX-9147009150	0.945	0.981
AX-9147009158	0.974	0.995
AX-9147009180	0.996	0.959
AX-9147009192	0.996	0.96
AX-9147009199	0.996	0.905
AX-9147009227	0.996	0.867
AX-9147009266	0.996	0.942
AX-9147009273	0.974	0.995
AX-9147009326	0.995	0.868
AX-9147009339	0.951	0.995
AX-9147009382	0.952	0.995
AX-9147009386	0.929	0.995
AX-9147009399	0.978	0.954
AX-9147009449	0.996	0.978
AX-9147009451	0.996	0.959
AX-9147009465	0.996	0.978
AX-9147009481	0.996	0.978
AX-9147009521	0.996	0.978
AX-9147009597	0.996	0.959
AX-9147009598	0.974	0.995
AX-9147009612	0.996	0.977
AX-9147009624	0.996	0.978
AX-9147009628	0.935	0.97
AX-9147009657	0.006	0.795
AX-9147009713	0.996	0.959
AX-9147009717	0.996	0.978
AX-9147009726	0.996	0.977
AX-9147009744	0.299	0.994
AX-9147009752	0.997	0.978
AX-9147009760	0.752	0.714
AX-9147009762	0.996	0.868
AX-9147009765	0.996	0.978
AX-9147009790	0.952	0.995
AX-9147009793	0.996	0.905
AX-9147009868	0.814	0.995
AX-9147009871	0.327	0.993
AX-9147009938	0.973	0.995
AX-9147009946	0.977	0.954
AX-9147009951	0.98	0.898
AX-9147009982	0.996	0.978
AX-9147010012	0.974	0.995
AX-9147010016	0.996	0.941
AX-9147010017	0.004	0.131
AX-9147010066	0.974	0.995
AX-9147010080	0.995	0.832
AX-9147010186	0.996	0.978
AX-9147010203	0.975	0.995
AX-9147010321	0.996	0.978
AX-9147010341	0.88	0.939
AX-9147010344	0.32	0.157
AX-9147010426	0.904	0.901
AX-9147010455	0.974	0.996
AX-9147010468	0.944	0.98
AX-9147010477	0.97	0.978
AX-9147010497	0.919	0.983
AX-9147010511	0.996	0.923
AX-9147010609	0.995	0.813
AX-9147010645	0.972	0.977
AX-9147010696	0.972	0.976
AX-9147010736	0.103	0.415
AX-9147010768	0.047	0.247
AX-9147010800	0.996	0.922
AX-9147010846	0.996	0.96
AX-9147010950	0.995	0.942
AX-9147010978	0.996	0.923
AX-9147011000	0.995	0.762
AX-9147011003	0.996	0.96
AX-9147011017	0.996	0.978
AX-9147011025	0.322	0.959
AX-9147011035	0.996	0.94
AX-9147011096	0.996	0.978
AX-9147011145	0.029	0.352
AX-9147011155	0.996	0.978
AX-9147011188	0.996	0.978
AX-9147011270	0.974	0.995
AX-9147011283	0.996	0.959
AX-9147011328	0.976	0.845
AX-9147011333	0.974	0.996
AX-9147011433	0.897	0.983
AX-9147011450	0.837	0.995
AX-9147011481	0.857	0.738
AX-9147011490	0.906	0.995
AX-9147011521	0.995	0.796
AX-9147011531	0.982	0.933
AX-9147011580	0.752	0.733
AX-9147011582	0.951	0.995
AX-9147011601	0.996	0.978
AX-9147011604	0.952	0.995
AX-9147011623	0.996	0.941
AX-9147011625	0.996	0.978
AX-9147011646	0.996	0.978
AX-9147011655	0.996	0.978
AX-9147011661	0.977	0.954
AX-9147011664	0.996	0.941
AX-9147011757	0.996	0.978
AX-9147011809	0.995	0.814
AX-9147011832	0.996	0.96
AX-9147011834	0.996	0.922
AX-9147011845	0.997	0.978
AX-9147011869	0.972	0.976
AX-9147011883	0.996	0.978
AX-9147011923	0.029	0.079
AX-9147011938	0.907	0.995
AX-9147011977	0.974	0.995
AX-9147012005	0.995	0.941
AX-9147012052	0.006	0.345
AX-9147012066	0.951	0.995
AX-9147012102	0.996	0.979
AX-9147012104	0.996	0.977
AX-9147012129	0.264	0.983
AX-9147012136	0.837	0.995
AX-9147012226	0.996	0.923
AX-9147012255	0.996	0.923
AX-9147012302	0.87	0.986
AX-9147012311	0.996	0.941
AX-9147012356	0.996	0.978
AX-9147012423	0.97	0.979
AX-9147012439	0.944	0.981
AX-9147012461	0.974	0.995
AX-9147012474	0.996	0.978
AX-9147012524	0.996	0.923
AX-9147012550	0.996	0.978
AX-9147012576	0.882	0.645
AX-9147012659	0.166	0.765
AX-9147012728	0.996	0.959
AX-9147012814	0.005	0.534
AX-9147012836	0.925	0.705
AX-9147012869	0.811	0.794
AX-9147012946	0.005	0.204
AX-9147012967	0.948	0.94
AX-9147012978	0.974	0.995
AX-9147012993	0.885	0.994
AX-9147013020	0.996	0.978
AX-9147013033	0.006	0.493
AX-9147013056	0.952	0.995
AX-9147013066	0.969	0.961
AX-9147013090	0.972	0.977
AX-9147013096	0.996	0.978
AX-9147013165	0.996	0.978
AX-9147013224	0.792	0.995
AX-9147013258	0.929	0.995
AX-9147013270	0.897	0.985
AX-9147013416	0.974	0.975
AX-9147013453	0.784	0.908
AX-9147013458	0.996	0.978
AX-9147013468	0.996	0.978
AX-9147013474	0.975	0.974
AX-9147013570	0.865	0.993
AX-9147013595	0.996	0.978
AX-9147013624	0.005	0.223
AX-9147013638	0.974	0.995
AX-9147013675	0.004	0.041
AX-9147013709	0.974	0.995
AX-9147013757	0.952	0.995
AX-9147013773	0.996	0.959
AX-9147013790	0.996	0.977
AX-9147013803	0.996	0.978
AX-9147013840	0.975	0.975
AX-9147013846	0.12	0.849
AX-9147013882	0.996	0.94
AX-9147013885	0.835	0.777
AX-9147013892	0.974	0.995
AX-9147013931	0.995	0.795
AX-9147013941	0.978	0.954
AX-9147013987	0.996	0.923
AX-9147014154	0.996	0.959
AX-9147014191	0.92	0.982
AX-9147014287	0.906	0.995
AX-9147014289	0.952	0.995
AX-9147014294	0.974	0.995
AX-9147014377	0.976	0.995
AX-9147014459	0.996	0.978
AX-9147014491	0.974	0.995
AX-9147014493	0.973	0.995
AX-9147014502	0.92	0.962
AX-9147014559	0.944	0.981
AX-9147014582	0.814	0.92
AX-9147014604	0.906	0.738
AX-9147014655	0.545	0.501
AX-9147014657	0.996	0.96
AX-9147014663	0.968	0.599
AX-9147014698	0.996	0.905
AX-9147014751	0.975	0.996
AX-9147014789	0.997	0.977
AX-9147014808	0.929	0.995
AX-9147014812	0.874	0.107
AX-9147014813	0.996	0.978
AX-9147014903	0.006	0.22
AX-9147014925	0.047	0.046
AX-9147014969	0.97	0.959
AX-9147014973	0.701	0.957
AX-9147014983	0.929	0.995
AX-9147014996	0.974	0.996
AX-9147015033	0.997	0.978
AX-9147015240	0.951	0.995
AX-9147015258	0.996	0.959
AX-9147015308	0.993	0.311
AX-9147015319	0.996	0.869
AX-9147015320	0.997	0.977
AX-9147015326	0.951	0.995
AX-9147015350	0.971	0.977
AX-9147015359	0.886	0.994
AX-9147015387	0.972	0.939
AX-9147015399	0.996	0.978
AX-9147015422	0.946	0.961
AX-9147015439	0.996	0.978
AX-9147015485	0.949	0.976
AX-9147015498	0.974	0.995
AX-9147015548	0.884	0.995
AX-9147015564	0.951	0.995
AX-9147015639	0.702	0.81
AX-9147015651	0.994	0.351
AX-9147015701	0.996	0.979
AX-9147015707	0.996	0.886
AX-9147015713	0.882	0.957
AX-9147015741	0.973	0.976
AX-9147015776	0.903	0.977
AX-9147015793	0.996	0.942
AX-9147015848	0.014	0.53
AX-9147015885	0.996	0.959
AX-9147015909	0.995	0.978
AX-9147015964	0.972	0.938
AX-9147015973	0.996	0.978
AX-9147015988	0.995	0.834
AX-9147015996	0.996	0.978
AX-9147016177	0.217	0.848
AX-9147016184	0.995	0.833
AX-9147016228	0.997	0.978
AX-9147016237	0.499	0.535
AX-9147016276	0.975	0.995
AX-9147016373	0.996	0.978
AX-9147016381	0.928	0.995
AX-9147016389	0.952	0.995
AX-9147016411	0.975	0.995
AX-9147016463	0.951	0.975
AX-9147016559	0.995	0.742
AX-9147016603	0.949	0.975
AX-9147016611	0.591	0.517
AX-9147016640	0.996	0.978
AX-9147016646	0.951	0.865
AX-9147016674	0.996	0.96
AX-9147016706	0.997	0.978
AX-9147016713	0.996	0.96
AX-9147016722	0.969	0.959
AX-9147016730	0.951	0.995
AX-9147016743	0.972	0.958
AX-9147016764	0.996	0.978
AX-9147016771	0.948	0.903
AX-9147016783	0.996	0.96
AX-9147016826	0.949	0.939
AX-9147016865	0.995	0.849
AX-9147016963	0.994	0.622
AX-9147016998	0.974	0.995
AX-9147017016	0.005	0.24
AX-9147017035	0.996	0.978
AX-9147017076	0.974	0.995
AX-9147017094	0.894	0.965
AX-9147017136	0.951	0.995
AX-9147017148	0.861	0.994
AX-9147017186	0.996	0.813
AX-9147017187	0.996	0.978
AX-9147017280	0.975	0.974
AX-9147017322	0.926	0.867
AX-9147017338	0.975	0.995
AX-9147017358	0.996	0.978
AX-9147017419	0.996	0.978
AX-9147017429	0.973	0.976
AX-9147017474	0.975	0.975
AX-9147017481	0.996	0.978
AX-9147017509	0.996	0.941
AX-9147017529	0.996	0.886
AX-9147017534	0.996	0.978
AX-9147017547	0.994	0.816
AX-9147017550	0.996	0.959
AX-9147017552	0.996	0.96
AX-9147017553	0.919	0.527
AX-9147017570	0.92	0.962
AX-9147017585	0.995	0.978
AX-9147017598	0.928	0.995
AX-9147017770	0.978	0.935
AX-9147017828	0.996	0.977
AX-9147017830	0.589	0.994
AX-9147017873	0.971	0.94
AX-9147017906	0.972	0.976
AX-9147017939	0.975	0.995
AX-9147017952	0.997	0.977
AX-9147017997	0.972	0.921
AX-9147018050	0.997	0.978
AX-9147018063	0.723	0.994
AX-9147018095	0.996	0.961
AX-9147018161	0.004	0.132
AX-9147018197	0.996	0.978
AX-9147018209	0.944	0.981
AX-9147018215	0.996	0.977
AX-9147018220	0.996	0.978
AX-9147018257	0.974	0.996
AX-9147018291	0.996	0.923
AX-9147018293	0.969	0.959
AX-9147018380	0.996	0.942
AX-9147018491	0.996	0.923
AX-9147018493	0.807	0.853
AX-9147018547	0.996	0.978
AX-9147018580	0.949	0.957
AX-9147018607	0.974	0.995
AX-9147018611	0.996	0.978
AX-9147018640	0.968	0.979
AX-9147018667	0.996	0.978
AX-9147018709	0.951	0.938
AX-9147018738	0.996	0.978
AX-9147018764	0.924	0.905
AX-9147018858	0.92	0.962
AX-9147018870	0.297	0.765
AX-9147018874	0.974	0.995
AX-9147018893	0.928	0.995
AX-9147018939	0.996	0.96
AX-9147018967	0.995	0.795
AX-9147018991	0.974	0.995
AX-9147019046	0.958	0.969
AX-9147019105	0.103	0.616
AX-9147019119	0.975	0.995
AX-9147019128	0.997	0.978
AX-9147019135	0.974	0.996
AX-9147019147	0.951	0.995
AX-9147019163	0.974	0.996
AX-9147019164	0.896	0.984
AX-9147019174	0.996	0.978
AX-9147019216	0.996	0.978
AX-9147019278	0.902	0.977
AX-9147019289	0.996	0.96
AX-9147019302	0.996	0.978
AX-9147019307	0.973	0.995
AX-9147019310	0.996	0.96
AX-9147019383	0.901	0.978
AX-9147019445	0.994	0.421
AX-9147019484	0.974	0.995
AX-9147019510	0.996	0.922
AX-9147019661	0.006	0.536
AX-9147019697	0.527	0.97
AX-9147019722	0.951	0.901
AX-9147019738	0.86	0.995
AX-9147019789	0.521	0.994
AX-9147019836	0.772	0.994
AX-9147019841	0.007	0.782
AX-9147019872	0.954	0.843
AX-9147019961	0.992	0.963
AX-9147019977	0.996	0.978
AX-9147020000	0.996	0.978
AX-9147020002	0.793	0.994
AX-9147020005	0.996	0.978
AX-9147020018	0.974	0.995
AX-9147020050	0.996	0.922
AX-9147020091	0.928	0.995
AX-9147020095	0.244	0.615
AX-9147020099	0.976	0.955
AX-9147020102	0.569	0.994
AX-9147020103	0.974	0.995
AX-9147020113	0.978	0.954
AX-9147020120	0.682	0.994
AX-9147020197	0.975	0.995
AX-9147020212	0.699	0.995
AX-9147020246	0.951	0.995
AX-9147020279	0.951	0.995
AX-9147020288	0.996	0.96
AX-9147020303	0.97	0.978
AX-9147020305	0.997	0.978
AX-9147020338	0.995	0.87
AX-9147020458	0.971	0.959
AX-9147020532	0.005	0.183
AX-9147020540	0.996	0.978
AX-9147020542	0.953	0.937
AX-9147020557	0.971	0.959
AX-9147020583	0.996	0.978
AX-9147020600	0.975	0.956
AX-9147020659	0.164	0.336
AX-9147020703	0.996	0.978
AX-9147020718	0.951	0.995
AX-9147020742	0.996	0.978
AX-9147020795	0.95	0.957
AX-9147020818	0.997	0.977
AX-9147020832	0.005	0.242
AX-9147020859	0.995	0.978
AX-9147020861	0.996	0.978
AX-9147020873	0.996	0.978
AX-9147020906	0.974	0.995
AX-9147020919	0.971	0.978
AX-9147020928	0.927	0.975
AX-9147020953	0.995	0.849
AX-9147021003	0.996	0.96
AX-9147021036	0.004	0.112
AX-9147021127	0.996	0.978
AX-9147021134	0.029	0.558
AX-9147021152	0.006	0.687
AX-9147021156	0.974	0.995
AX-9147021196	0.92	0.962
AX-9147021238	0.864	0.935
AX-9147021243	0.996	0.977
AX-9147021323	0.945	0.979
AX-9147021361	0.996	0.979
AX-9147021389	0.975	0.975
AX-9147021395	0.925	0.811
AX-9147021415	0.996	0.959
AX-9147021416	0.945	0.96
AX-9147021437	0.801	0.242
AX-9147021440	0.996	0.978
AX-9147021474	0.996	0.905
AX-9147021552	0.429	0.994
AX-9147021582	0.995	0.724
AX-9147021585	0.996	0.978
AX-9147021606	0.899	0.942
AX-9147021621	0.975	0.974
AX-9147021640	0.996	0.978
AX-9147021652	0.996	0.978
AX-9147021661	0.996	0.978
AX-9147021686	0.996	0.978
AX-9147021692	0.974	0.995
AX-9147021698	0.975	0.996
AX-9147021708	0.906	0.995
AX-9147021730	0.949	0.978
AX-9147021758	0.005	0.555
AX-9147021759	0.996	0.978
AX-9147021789	0.974	0.995
AX-9147021810	0.996	0.978
AX-9147021812	0.874	0.295
AX-9147021827	0.646	0.964
AX-9147021853	0.952	0.995
AX-9147021931	0.951	0.995
AX-9147021934	0.995	0.814
AX-9147021936	0.885	0.994
AX-9147021955	0.974	0.995
AX-9147022016	0.032	0.818
AX-9147022028	0.995	0.979
AX-9147022041	0.948	0.977
AX-9147022066	0.032	0.618
AX-9147022097	0.14	0.155
AX-9147022140	0.074	0.042
AX-9147022145	0.997	0.977
AX-9147022214	0.004	0.077
AX-9147022287	0.996	0.869
AX-9147022320	0.996	0.923
AX-9147022331	0.815	0.994
AX-9147022343	0.952	0.995
AX-9147022375	0.404	0.955
AX-9147022376	0.996	0.978
AX-9147022406	0.975	0.995
AX-9147022411	0.996	0.977
AX-9147022458	0.792	0.995
AX-9147022507	0.974	0.996
AX-9147022521	0.904	0.773
AX-9147022528	0.975	0.995
AX-9147022612	0.996	0.959
AX-9147022619	0.996	0.977
AX-9147022690	0.947	0.958
AX-9147022708	0.053	0.242
AX-9147022718	0.004	0.078
AX-9147022746	0.994	0.708
AX-9147022759	0.976	0.955
AX-9147022779	0.996	0.94
AX-9147022795	0.704	0.994
AX-9147022796	0.005	0.442
AX-9147022802	0.906	0.995
AX-9147022814	0.611	0.994
AX-9147022825	0.974	0.996
AX-9147022858	0.975	0.995
AX-9147022860	0.568	0.588
AX-9147022868	0.975	0.996
AX-9147022884	0.996	0.887
AX-9147022942	0.995	0.795
AX-9147022956	0.997	0.978
AX-9147022975	0.995	0.832
AX-9147022984	0.335	0.597
AX-9147023002	0.996	0.978
AX-9147023004	0.995	0.617
AX-9147023101	0.996	0.959
AX-9147023139	0.166	0.097
AX-9147023176	0.996	0.85
AX-9147023178	0.996	0.978
AX-9147023195	0.906	0.995
AX-9147023247	0.95	0.995
AX-9147023251	0.995	0.76
AX-9147023308	0.996	0.941
AX-9147023334	0.975	0.996
AX-9147023364	0.974	0.975
AX-9147023400	0.969	0.979
AX-9147023407	0.996	0.923
AX-9147023421	0.996	0.978
AX-9147023433	0.977	0.936
AX-9147023454	0.051	0.453
AX-9147023568	0.815	0.994
AX-9147023572	0.997	0.978
AX-9147023584	0.996	0.978
AX-9147023589	0.86	0.205
AX-9147023742	0.778	0.695
AX-9147023743	0.971	0.939
AX-9147023749	0.973	0.922
AX-9147023789	0.921	0.98
AX-9147023850	0.996	0.959
AX-9147023972	0.788	0.957
AX-9147024025	0.649	0.924
AX-9147024034	0.004	0.113
AX-9147024037	0.996	0.959
AX-9147024049	0.951	0.938
AX-9147024095	0.996	0.978
AX-9147024223	0.842	0.861
AX-9147024247	0.996	0.959
AX-9147024354	0.996	0.978
AX-9147024446	0.974	0.902
AX-9147024562	0.996	0.959
AX-9147024607	0.006	0.327
AX-9147024632	0.997	0.978
AX-9147024797	0.981	0.932
AX-9147024801	0.997	0.978
AX-9147024809	0.952	0.995
AX-9147024826	0.271	0.989
AX-9147024844	0.949	0.884
AX-9147024852	0.952	0.919
AX-9147024856	0.713	0.986
AX-9147024875	0.783	0.983
AX-9147024876	0.974	0.995
AX-9147024881	0.9	0.448
AX-9147024960	0.996	0.978
AX-9147024987	0.166	0.117
AX-9147025026	0.995	0.602
AX-9147025074	0.974	0.995
AX-9147025082	0.951	0.995
AX-9147025166	0.974	0.995
AX-9147025181	0.969	0.98
AX-9147025191	0.985	0.822
AX-9147025200	0.948	0.958
AX-9147025233	0.974	0.995
AX-9147025260	0.006	0.418
AX-9147025278	0.974	0.995
AX-9147025292	0.746	0.995
AX-9147025324	0.996	0.959
AX-9147025343	0.996	0.978
AX-9147025344	0.861	0.994
AX-9147025351	0.975	0.937
AX-9147025367	0.996	0.978
AX-9147025405	0.973	0.938
AX-9147025419	0.006	0.541
AX-9147025435	0.996	0.977
AX-9147025497	0.968	0.981
AX-9147025512	0.676	0.994
AX-9147025535	0.971	0.958
AX-9147025556	0.997	0.977
AX-9147025596	0.972	0.938
AX-9147025636	0.974	0.995
AX-9147025665	0.749	0.753
AX-9147025695	0.029	0.115
AX-9147025783	0.952	0.995
AX-9147025790	0.996	0.978
AX-9147025812	0.996	0.978
AX-9147025829	0.825	0.987
AX-9147025833	0.996	0.979
AX-9147025841	0.996	0.941
AX-9147025846	0.948	0.903
AX-9147025921	0.973	0.977
AX-9147025949	0.927	0.956
AX-9147026023	0.997	0.978
AX-9147026085	0.996	0.959
AX-9147026096	0.997	0.977
AX-9147026098	0.974	0.995
AX-9147026100	0.996	0.978
AX-9147026133	0.853	0.85
AX-9147026135	0.974	0.995
AX-9147026141	0.974	0.995
AX-9147026150	0.654	0.994
AX-9147026171	0.996	0.978
AX-9147026195	0.997	0.978
AX-9147026206	0.996	0.941
AX-9147026207	0.769	0.994
AX-9147026245	0.004	0.132
AX-9147026295	0.996	0.979
AX-9147026298	0.54	0.941
AX-9147026376	0.997	0.977
AX-9147026389	0.954	0.993
AX-9147026447	0.996	0.978
AX-9147026462	0.996	0.977
AX-9147026481	0.984	0.842
AX-9147026530	0.694	0.688
AX-9147026542	0.974	0.996
AX-9147026583	0.975	0.995
AX-9147026685	0.996	0.978
AX-9147026688	0.885	0.994
AX-9147026694	0.97	0.352
AX-9147026695	0.973	0.995
AX-9147026707	0.946	0.959
AX-9147026720	0.946	0.98
AX-9147026729	0.996	0.978
AX-9147026803	0.032	0.774
AX-9147026841	0.968	0.98
AX-9147026859	0.006	0.544
AX-9147026878	0.997	0.978
AX-9147026891	0.996	0.959
AX-9147026901	0.952	0.995
AX-9147026915	0.997	0.978
AX-9147026922	0.996	0.959
AX-9147026989	0.464	0.869
AX-9147027006	0.994	0.655
AX-9147027019	0.971	0.978
AX-9147027049	0.996	0.959
AX-9147027058	0.995	0.978
AX-9147027153	0.996	0.978
AX-9147027176	0.996	0.959
AX-9147027192	0.975	0.995
AX-9147027226	0.996	0.959
AX-9147027234	0.924	0.941
AX-9147027248	0.952	0.995
AX-9147027254	0.974	0.995
AX-9147027310	0.882	0.995
AX-9147027315	0.996	0.96
AX-9147027355	0.005	0.315
AX-9147027379	0.996	0.978
AX-9147027484	0.996	0.978
AX-9147027545	0.004	0.041
AX-9147027560	0.709	0.994
AX-9147027567	0.951	0.995
AX-9147027635	0.996	0.978
AX-9147027672	0.975	0.996
AX-9147027685	0.453	0.465
AX-9147027846	0.996	0.959
AX-9147027850	0.996	0.959
AX-9147027876	0.995	0.831
AX-9147027922	0.823	0.733
AX-9147027924	0.97	0.978
AX-9147027984	0.996	0.923
AX-9147028006	0.97	0.979
AX-9147028037	0.996	0.978
AX-9147028112	0.533	0.96
AX-9147028188	0.081	0.343
AX-9147028202	0.996	0.978
AX-9147028219	0.996	0.978
AX-9147028248	0.997	0.96
AX-9147028305	0.975	0.995
AX-9147028320	0.492	0.994
AX-9147028368	0.924	0.921
AX-9147028381	0.995	0.869
AX-9147028396	0.752	0.715
AX-9147028467	0.996	0.959
AX-9147028482	0.996	0.978
AX-9147028483	0.147	0.565
AX-9147028543	0.86	0.995
AX-9147028572	0.952	0.995
AX-9147028586	0.996	0.978
AX-9147028599	0.559	0.988
AX-9147028697	0.973	0.976
AX-9147028748	0.95	0.938
AX-9147028785	0.974	0.995
AX-9147028825	0.945	0.962
AX-9147028864	0.966	0.166
AX-9147028907	0.996	0.959
AX-9147028932	0.949	0.975
AX-9147028968	0.974	0.995
AX-9147029049	0.05	0.117
AX-9147029056	0.973	0.883
AX-9147029064	0.996	0.978
AX-9147029133	0.791	0.938
AX-9147029162	0.996	0.978
AX-9147029170	0.946	0.377
AX-9147029185	0.995	0.67
AX-9147029234	0.997	0.977
AX-9147029249	0.952	0.995
AX-9147029298	0.92	0.982
AX-9147029301	0.024	0.724
AX-9147029309	0.996	0.978
AX-9147029348	0.837	0.995
AX-9147029408	0.996	0.959
AX-9147029444	0.996	0.978
AX-9147029462	0.996	0.886
AX-9147029541	0.973	0.977
AX-9147029546	0.996	0.978
AX-9147029562	0.974	0.995
AX-9147029566	0.996	0.959
AX-9147029661	0.975	0.995
AX-9147029664	0.004	0.077
AX-9147029675	0.974	0.995
AX-9147029701	0.996	0.978
AX-9147029738	0.818	0.897
AX-9147029749	0.993	0.856
AX-9147029848	0.978	0.972
AX-9147029850	0.03	0.687
AX-9147029877	0.974	0.995
AX-9147029911	0.973	0.976
AX-9147030004	0.972	0.902
AX-9147030037	0.996	0.978
AX-9147030046	0.996	0.978
AX-9147030189	0.951	0.995
AX-9147030208	0.523	0.482
AX-9147030215	0.996	0.905
AX-9147030296	0.928	0.995
AX-9147030324	0.995	0.778
AX-9147030325	0.996	0.959
AX-9147030337	0.928	0.995
AX-9147030361	0.996	0.941
AX-9147030384	0.95	0.957
AX-9147030386	0.92	0.983
AX-9147030411	0.994	0.639
AX-9147030446	0.974	0.996
AX-9147030484	0.973	0.976
AX-9147030536	0.974	0.996
AX-9147030574	0.445	0.99
AX-9147030583	0.996	0.978
AX-9147030608	0.996	0.977
AX-9147030778	0.838	0.994
AX-9147030785	0.006	0.532
AX-9147030789	0.776	0.732
AX-9147030804	0.751	0.716
AX-9147030818	0.996	0.959
AX-9147030845	0.678	0.994
AX-9147030910	0.951	0.995
AX-9147030911	0.974	0.995
AX-9147030954	0.813	0.995
AX-9147030957	0.943	0.981
AX-9147031022	0.996	0.959
AX-9147031025	0.996	0.978
AX-9147031045	0.997	0.977
AX-9147031052	0.997	0.978
AX-9147031063	0.996	0.978
AX-9147031073	0.996	0.978
AX-9147031083	0.951	0.995
AX-9147031128	0.996	0.978
AX-9147031140	0.996	0.978
AX-9147031159	0.996	0.922
AX-9147031197	0.996	0.959
AX-9147031220	0.996	0.978
AX-9147031257	0.996	0.978
AX-9147031317	0.968	0.979
AX-9147031395	0.974	0.995
AX-9147031447	0.861	0.995
AX-9147031472	0.052	0.8
AX-9147031476	0.927	0.92
AX-9147031507	0.996	0.959
AX-9147031626	0.98	0.934
AX-9147031641	0.97	0.96
AX-9147031727	0.974	0.995
AX-9147031771	0.974	0.995
AX-9147031783	0.768	0.977
AX-9147031835	0.975	0.956
AX-9147031863	0.896	0.982
AX-9147031878	0.906	0.995
AX-9147031945	0.996	0.905
AX-9147031958	0.906	0.995
AX-9147031969	0.996	0.96
AX-9147031985	0.995	0.779
AX-9147032001	0.996	0.959
AX-9147032036	0.996	0.978
AX-9147032044	0.996	0.959
AX-9147032045	0.994	0.303
AX-9147032053	0.994	0.422
AX-9147032141	0.996	0.978
AX-9147032181	0.996	0.978
AX-9147032186	0.995	0.706
AX-9147032245	0.95	0.9
AX-9147032265	0.975	0.995
AX-9147032272	0.075	0.061
AX-9147032339	0.974	0.996
AX-9147032355	0.995	0.65
AX-9147032426	0.991	0.963
AX-9147032472	0.882	0.793
AX-9147032506	0.997	0.977
AX-9147032529	0.996	0.978
AX-9147032601	0.974	0.996
AX-9147032661	0.795	0.935
AX-9147032668	0.995	0.705
AX-9147032731	0.997	0.96
AX-9147032736	0.974	0.995
AX-9147032754	0.994	0.925
AX-9147032756	0.996	0.978
AX-9147032788	0.04	0.05
AX-9147032819	0.974	0.995
AX-9147032831	0.994	0.712
AX-9147032870	0.996	0.978
AX-9147032878	0.004	0.114
AX-9147032915	0.989	0.606
AX-9147032933	0.927	0.92
AX-9147032948	0.994	0.78
AX-9147032949	0.004	0.042
AX-9147033005	0.996	0.885
AX-9147033055	0.952	0.995
AX-9147033109	0.837	0.994
AX-9147033127	0.929	0.995
AX-9147033128	0.994	0.691
AX-9147033133	0.951	0.995
AX-9147033154	0.962	0.966
AX-9147033170	0.996	0.978
AX-9147033171	0.996	0.959
AX-9147033172	0.97	0.94
AX-9147033191	0.996	0.959
AX-9147033237	0.996	0.959
AX-9147033266	0.996	0.978
AX-9147033278	0.997	0.977
AX-9147033343	0.952	0.995
AX-9147033459	0.992	0.963
AX-9147033465	0.97	0.96
AX-9147033532	0.71	0.951
AX-9147033549	0.712	0.989
AX-9147033552	0.976	0.668
AX-9147033666	0.996	0.922
AX-9147033672	0.974	0.995
AX-9147033673	0.954	0.993
AX-9147033685	0.258	0.243
AX-9147033700	0.995	0.742
AX-9147033729	0.996	0.979
AX-9147033751	0.997	0.978
AX-9147033786	0.996	0.869
AX-9147033805	0.973	0.957
AX-9147033857	0.995	0.886
AX-9147033862	0.996	0.978
AX-9147033882	0.979	0.917
AX-9147033936	0.996	0.868
AX-9147034025	0.053	0.278
AX-9147034034	0.996	0.923
AX-9147034082	0.996	0.959
AX-9147034086	0.995	0.96
AX-9147034180	0.996	0.978
AX-9147034229	0.92	0.983
AX-9147034260	0.97	0.978
AX-9147034294	0.996	0.903
AX-9147034379	0.84	0.918
AX-9147034385	0.996	0.978
AX-9147034430	0.996	0.978
AX-9147034455	0.974	0.995
AX-9147034458	0.951	0.995
AX-9147034460	0.968	0.98
AX-9147034478	0.996	0.923
AX-9147034511	0.952	0.995
AX-9147034515	0.997	0.978
AX-9147034555	0.951	0.995
AX-9147034559	0.974	0.995
AX-9147034692	0.996	0.978
AX-9147034819	0.818	0.994
AX-9147034842	0.905	0.995
AX-9147034873	0.996	0.978
AX-9147034891	0.006	0.577
AX-9147034966	0.996	0.905
AX-9147035006	0.005	0.187
AX-9147035043	0.004	0.041
AX-9147035067	0.968	0.979
AX-9147035071	0.996	0.903
AX-9147035147	0.928	0.901
AX-9147035158	0.974	0.995
AX-9147035234	0.951	0.995
AX-9147035321	0.997	0.977
AX-9147035333	0.045	0.656
AX-9147035348	0.996	0.922
AX-9147035369	0.972	0.976
AX-9147035412	0.951	0.995
AX-9147035422	0.979	0.936
AX-9147035464	0.952	0.995
AX-9147035500	0.929	0.995
AX-9147035512	0.996	0.978
AX-9147035538	0.995	0.978
AX-9147035561	0.899	0.982
AX-9147035576	0.994	0.871
AX-9147035588	0.996	0.96
AX-9147035604	0.996	0.978
AX-9147035635	0.905	0.995
AX-9147035689	0.974	0.995
AX-9147035691	0.996	0.941
AX-9147035740	0.996	0.978
AX-9147035794	0.974	0.995
AX-9147035808	0.996	0.978
AX-9147035832	0.005	0.295
AX-9147035841	0.678	0.994
AX-9147035859	0.818	0.994
AX-9147035866	0.594	0.043
AX-9147035868	0.996	0.978
AX-9147035898	0.996	0.978
AX-9147035915	0.005	0.187
AX-9147036080	0.996	0.868
AX-9147036096	0.974	0.995
AX-9147036102	0.996	0.978
AX-9147036122	0.996	0.978
AX-9147036174	0.929	0.995
AX-9147036180	0.883	0.995
AX-9147036217	0.996	0.96
AX-9147036218	0.997	0.978
AX-9147036231	0.996	0.978
AX-9147036272	0.929	0.995
AX-9147036280	0.997	0.977
AX-9147036349	0.974	0.995
AX-9147036436	0.979	0.935
AX-9147036439	0.974	0.995
AX-9147036487	0.996	0.978
AX-9147036497	0.994	0.615
AX-9147036525	0.996	0.978
AX-9147036526	0.996	0.96
AX-9147036527	0.996	0.959
AX-9147036545	0.956	0.273
AX-9147036575	0.996	0.979
AX-9147036591	0.996	0.977
AX-9147036598	0.997	0.977
AX-9147036613	0.978	0.701
AX-9147036692	0.975	0.995
AX-9147036708	0.997	0.978
AX-9147036721	0.907	0.994
AX-9147036728	0.996	0.978
AX-9147036746	0.929	0.995
AX-9147036782	0.974	0.976
AX-9147036797	0.973	0.996
AX-9147036814	0.996	0.979
AX-9147036818	0.629	0.977
AX-9147036829	0.005	0.242
AX-9147036874	0.815	0.994
AX-9147036884	0.996	0.978
AX-9147036922	0.996	0.978
AX-9147036933	0.996	0.923
AX-9147036964	0.815	0.995
AX-9147036996	0.972	0.976
AX-9147037013	0.996	0.85
AX-9147037017	0.925	0.959
AX-9147037023	0.996	0.978
AX-9147037033	0.004	0.132
AX-9147037059	0.975	0.995
AX-9147037063	0.006	0.472
AX-9147037069	0.996	0.887
AX-9147037127	0.944	0.98
AX-9147037186	0.996	0.978
AX-9147037202	0.655	0.994
AX-9147037207	0.996	0.959
AX-9147037209	0.996	0.941
AX-9147037275	0.977	0.936
AX-9147037284	0.096	0.024
AX-9147037297	0.995	0.96
AX-9147037299	0.883	0.994
AX-9147037320	0.016	0.105
AX-9147037354	0.996	0.978
AX-9147037370	0.996	0.923
AX-9147037388	0.996	0.978
AX-9147037413	0.906	0.995
AX-9147037455	0.929	0.995
AX-9147037496	0.996	0.959
AX-9147037623	0.785	0.815
AX-9147037624	0.996	0.96
AX-9147037629	0.996	0.923
AX-9147037665	0.996	0.96
AX-9147037717	0.971	0.922
AX-9147037817	0.997	0.977
AX-9147037845	0.53	0.892
AX-9147037903	0.996	0.978
AX-9147037940	0.978	0.936
AX-9147037962	0.994	0.745
AX-9147038008	0.752	0.714
AX-9147038018	0.948	0.921
AX-9147038037	0.996	0.978
AX-9147038045	0.754	0.716
AX-9147038099	0.996	0.923
AX-9147038195	0.996	0.978
AX-9147038197	0.974	0.996
AX-9147038220	0.996	0.923
AX-9147038249	0.974	0.995
AX-9147038329	0.67	0.961
AX-9147038356	0.973	0.995
AX-9147038376	0.902	0.885
AX-9147038383	0.996	0.978
AX-9147038391	0.97	0.959
AX-9147038404	0.996	0.959
AX-9147038424	0.005	0.441
AX-9147038432	0.951	0.995
AX-9147038436	0.83	0.984
AX-9147038441	0.995	0.539
AX-9147038507	0.996	0.978
AX-9147038585	0.996	0.978
AX-9147038617	0.974	0.995
AX-9147038620	0.974	0.976
AX-9147038685	0.996	0.978
AX-9147038726	0.996	0.977
AX-9147038802	0.996	0.923
AX-9147038822	0.748	0.9
AX-9147038824	0.969	0.978
AX-9147038834	0.97	0.978
AX-9147038835	0.971	0.977
AX-9147038872	0.971	0.977
AX-9147038886	0.006	0.475
AX-9147038891	0.996	0.978
AX-9147038952	0.921	0.961
AX-9147038999	0.979	0.953
AX-9147039037	0.996	0.977
AX-9147039048	0.816	0.995
AX-9147039067	0.879	0.849
AX-9147039086	0.996	0.886
AX-9147039194	0.972	0.977
AX-9147039283	0.996	0.959
AX-9147039323	0.995	0.667
AX-9147039336	0.944	0.982
AX-9147039372	0.836	0.995
AX-9147039376	0.967	0.98
AX-9147039388	0.996	0.978
AX-9147039433	0.996	0.978
AX-9147039444	0.971	0.94
AX-9147039445	0.947	0.812
AX-9147039486	0.996	0.978
AX-9147039557	0.944	0.981
AX-9147039563	0.952	0.995
AX-9147039566	0.996	0.978
AX-9147039574	0.996	0.867
AX-9147039626	0.996	0.978
AX-9147039659	0.006	0.515
AX-9147039663	0.995	0.687
AX-9147039688	0.996	0.96
AX-9147039719	0.997	0.977
AX-9147039754	0.996	0.979
AX-9147039756	0.996	0.959
AX-9147039768	0.996	0.978
AX-9147039793	0.996	0.978
AX-9147039814	0.996	0.978
AX-9147039888	0.928	0.995
AX-9147039964	0.996	0.868
AX-9147039986	0.996	0.941
AX-9147040000	0.934	0.952
AX-9147040143	0.974	0.996
AX-9147040144	0.974	0.956
AX-9147040146	0.996	0.959
AX-9147040183	0.948	0.922
AX-9147040332	0.927	0.938
AX-9147040345	0.971	0.958
AX-9147040354	0.858	0.956
AX-9147040417	0.97	0.978
AX-9147040481	0.996	0.978
AX-9147040505	0.883	0.995
AX-9147040520	0.994	0.582
AX-9147040534	0.996	0.959
AX-9147040587	0.996	0.978
AX-9147040629	0.996	0.941
AX-9147040662	0.007	0.772
AX-9147040683	0.996	0.959
AX-9147040738	0.996	0.978
AX-9147040773	0.996	0.887
AX-9147040819	0.952	0.995
AX-9147040823	0.973	0.995
AX-9147040845	0.98	0.935
AX-9147040906	0.974	0.995
AX-9147040911	0.996	0.977
AX-9147040916	0.996	0.978
AX-9147040981	0.996	0.978
AX-9147040986	0.004	0.095
AX-9147040995	0.995	0.815
AX-9147041013	0.974	0.995
AX-9147041026	0.996	0.979
AX-9147041030	0.974	0.995
AX-9147041121	0.901	0.96
AX-9147041142	0.006	0.746
AX-9147041214	0.969	0.979
AX-9147041219	0.974	0.995
AX-9147041226	0.996	0.978
AX-9147041247	0.938	0.929
AX-9147041256	0.974	0.995
AX-9147041276	0.974	0.995
AX-9147041290	0.996	0.978
AX-9147041299	0.975	0.995
AX-9147041453	0.031	0.779
AX-9147041470	0.996	0.959
AX-9147041480	0.971	0.958
AX-9147041527	0.974	0.996
AX-9147041543	0.971	0.939
AX-9147041568	0.996	0.869
AX-9147041592	0.974	0.995
AX-9147041662	0.996	0.978
AX-9147041687	0.996	0.978
AX-9147041713	0.996	0.978
AX-9147041753	0.004	0.095
AX-9147041772	0.973	0.975
AX-9147041785	0.792	0.995
AX-9147041857	0.996	0.96
AX-9147041861	0.995	0.686
AX-9147041864	0.944	0.981
AX-9147041865	0.996	0.977
AX-9147041927	0.975	0.995
AX-9147041993	0.004	0.114
AX-9147042012	0.996	0.978
AX-9147042033	0.996	0.978
AX-9147042037	0.86	0.995
AX-9147042058	0.974	0.995
AX-9147042083	0.922	0.886
AX-9147042112	0.974	0.883
AX-9147042113	0.974	0.995
AX-9147042139	0.98	0.933
AX-9147042153	0.129	0.84
AX-9147042163	0.432	0.987
AX-9147042240	0.996	0.978
AX-9147042262	0.972	0.976
AX-9147042269	0.996	0.96
AX-9147042296	0.996	0.959
AX-9147042404	0.996	0.979
AX-9147042406	0.974	0.996
AX-9147042426	0.996	0.978
AX-9147042481	0.996	0.978
AX-9147042510	0.997	0.978
AX-9147042530	0.996	0.941
AX-9147042583	0.901	0.886
AX-9147042665	0.996	0.978
AX-9147042688	0.975	0.995
AX-9147042691	0.968	0.708
AX-9147042716	0.996	0.978
AX-9147042720	0.993	0.943
AX-9147042777	0.005	0.368
AX-9147042815	0.498	0.609
AX-9147042859	0.996	0.959
AX-9147042868	0.996	0.959
AX-9147042887	0.006	0.496
AX-9147042915	0.952	0.995
AX-9147042921	0.996	0.977
AX-9147042956	0.996	0.905
AX-9147042973	0.705	0.734
AX-9147043011	0.952	0.995
AX-9147043017	0.996	0.959
AX-9147043067	0.996	0.959
AX-9147043068	0.995	0.813
AX-9147043098	0.996	0.978
AX-9147043124	0.996	0.941
AX-9147043134	0.993	0.944
AX-9147043158	0.103	0.744
AX-9147043172	0.697	0.921
AX-9147043188	0.978	0.953
AX-9147043191	0.996	0.977
AX-9147043200	0.996	0.85
AX-9147043229	0.996	0.978
AX-9147043249	0.936	0.607
AX-9147043264	0.996	0.978
AX-9147043284	0.953	0.936
AX-9147043350	0.996	0.96
AX-9147043402	0.995	0.723
AX-9147043416	0.974	0.995
AX-9147043417	0.996	0.906
AX-9147043424	0.972	0.958
AX-9147043471	0.949	0.976
AX-9147043515	0.969	0.979
AX-9147043565	0.996	0.978
AX-9147043570	0.974	0.975
AX-9147043582	0.996	0.978
AX-9147043584	0.994	0.355
AX-9147043633	0.975	0.995
AX-9147043655	0.947	0.96
AX-9147043691	0.748	0.994
AX-9147043716	0.996	0.978
AX-9147043723	0.974	0.995
AX-9147043730	0.776	0.84
AX-9147043743	0.921	0.982
AX-9147043764	0.996	0.978
AX-9147043869	0.974	0.995
AX-9147043901	0.974	0.995
AX-9147043984	0.974	0.995
AX-9147043994	0.922	0.961
AX-9147044016	0.979	0.934
AX-9147044046	0.948	0.904
AX-9147044053	0.975	0.995
AX-9147044066	0.996	0.978
AX-9147044069	0.952	0.995
AX-9147044090	0.996	0.905
AX-9147044121	0.996	0.978
AX-9147044182	0.974	0.995
AX-9147044246	0.92	0.963
AX-9147044247	0.925	0.884
AX-9147044412	0.996	0.96
AX-9147044460	0.072	0.816
AX-9147044464	0.792	0.994
AX-9147044470	0.881	0.794
AX-9147044549	0.996	0.978
AX-9147044590	0.005	0.149
AX-9147044614	0.996	0.977
AX-9147044619	0.996	0.978
AX-9147044624	0.995	0.595
AX-9147044660	0.995	0.524
AX-9147044749	0.996	0.978
AX-9147044754	0.996	0.96
AX-9147044774	0.971	0.978
AX-9147044804	0.972	0.939
AX-9147044805	0.883	0.994
AX-9147044813	0.996	0.959
AX-9147044815	0.996	0.978
AX-9147044834	0.996	0.977
AX-9147044840	0.7	0.994
AX-9147044851	0.996	0.978
AX-9147044870	0.995	0.867
AX-9147044871	0.975	0.995
AX-9147044893	0.996	0.978
AX-9147044954	0.901	0.904
AX-9147044968	0.951	0.995
AX-9147045075	0.046	0.64
AX-9147045082	0.004	0.15
AX-9147045102	0.533	0.972
AX-9147045108	0.952	0.995
AX-9147045111	0.004	0.041
AX-9147045118	0.995	0.833
AX-9147045142	0.996	0.978
AX-9147045242	0.908	0.994
AX-9147045254	0.996	0.978
AX-9147045263	0.945	0.96
AX-9147045266	0.996	0.978
AX-9147045312	0.838	0.994
AX-9147045341	0.929	0.974
AX-9147045351	0.996	0.959
AX-9147045372	0.996	0.978
AX-9147045379	0.952	0.995
AX-9147045412	0.974	0.995
AX-9147045464	0.996	0.959
AX-9147045472	0.005	0.295
AX-9147045558	0.945	0.849
AX-9147045632	0.996	0.977
AX-9147045682	0.005	0.168
AX-9147045695	0.997	0.977
AX-9147045728	0.995	0.869
AX-9147045737	0.996	0.978
AX-9147045749	0.975	0.995
[truncated: 4,642 more rows]
