# Supplementary material for: Widespread introgression of mountain hare genes into Fennoscandian brown hare populations
Source: PLoS One. 2018 Jan 25;13(1):e0191790. doi: 10.1371/journal.pone.0191790 (PMC5784980; doi:10.1371/journal.pone.0191790)
Supplement: S3 File — Species on separate spreadsheets. (XLSX) [file pone.0191790.s003.xlsx]

## Sheet: HW Lepus europaeus
Locus	Obs.Het.	Exp.Het.	P-value	s.d.	Steps done
AX-146982454	0.00000	0.07268	0.01683	0.00125	10100		===============================
AX-146983530	0.74074	0.49196	0.01347	0.00105	10100		Hardy-Weinberg equilibrium : (Lepus europaeus)
AX-146984489	0.11111	0.22991	0.04317	0.00187	10100		===============================
AX-146985112	0.00000	0.07268	0.0202	0.00136	10100
AX-146985156	0.74074	0.49196	0.01485	0.00116	10100		</data>
AX-146988368	0.25926	0.48428	0.0295	0.00185	10100		<Reference>Guo, S. and Thompson, E. 1992.</Reference>
AX-146989429	0.14815	0.30748	0.02396	0.00136	10100		<Reference>Levene H. (1949).</Reference>
AX-146990594	0.11111	0.28302	0.00782	0.00094	10100		<data>
AX-146991686	0.11111	0.22991	0.0404	0.00194	10100
AX-146993401	0.14815	0.35220	0.00604	0.00069	10100		Exact test using a Markov chain (for all Loci):
AX-146995463	0.07407	0.20126	0.01901	0.00149	10100		Forecasted chain length :10000
AX-146995465	0.00000	0.07268	0.0197	0.00118	10100		Dememorization steps :1000
AX-146997066	0.07407	0.20126	0.01564	0.00117	10100
AX-146997218	0.14815	0.39133	0.00277	0.00055	10100		# loci not in HW equilibrium: 277
AX-146998949	0.29630	0.50314	0.04673	0.00187	10100
AX-146999131	0.03704	0.37247	0	0.00000	10100
AX-147000715	0.77778	0.49825	0.00485	0.00084	10100
AX-147002052	0.11111	0.22991	0.03505	0.00170	10100
AX-147002581	0.11111	0.22991	0.03168	0.00182	10100
AX-147002661	0.25926	0.49825	0.01574	0.00104	10100
AX-147004918	0.03704	0.10692	0.04515	0.00225	10100
AX-147005327	0.14815	0.30748	0.01891	0.00119	10100
AX-147005571	0.00000	0.07268	0.01733	0.00122	10100
AX-147006493	0.18519	0.37247	0.02059	0.00136	10100
AX-147007474	0.03704	0.17121	0.00475	0.00059	10100
AX-147007493	0.22222	0.49196	0.00535	0.00070	10100
AX-147007905	0.25926	0.49825	0.01584	0.00109	10100
AX-147007966	0.18519	0.33054	0.04624	0.00193	10100
AX-147009762	0.11111	0.22991	0.03733	0.00166	10100
AX-147010768	0.18519	0.37247	0.01614	0.00128	10100
AX-147011025	0.00000	0.07268	0.0195	0.00121	10100
AX-147011481	0.14815	0.39133	0.00168	0.00040	10100
AX-147011809	0.14815	0.30748	0.0202	0.00153	10100
AX-147013033	0.25926	0.50943	0.02129	0.00131	10100
AX-147013931	0.11111	0.33054	0.00168	0.00040	10100
AX-147014655	0.92593	0.50943	0	0.00000	10100
AX-147015402	0.03704	0.17121	0.00653	0.00086	10100
AX-147016237	0.85185	0.50664	0.00149	0.00036	10100
AX-147016611	0.88889	0.50874	0	0.00000	10100
AX-147017186	0.14815	0.30748	0.02297	0.00131	10100
AX-147017529	0.07407	0.20126	0.01485	0.00117	10100
AX-147018870	0.18519	0.37247	0.01703	0.00152	10100
AX-147019445	0.18519	0.49825	0.00455	0.00068	10100
AX-147020338	0.11111	0.22991	0.03634	0.00206	10100
AX-147021134	0.00000	0.50314	0	0.00000	10100
AX-147021582	0.18519	0.40881	0.00644	0.00081	10100
AX-147022860	0.74074	0.49196	0.01426	0.00108	10100
AX-147022913	0.03704	0.17121	0.00287	0.00049	10100
AX-147023972	0.00000	0.07268	0.01832	0.00121	10100
AX-147025191	0.11111	0.28302	0.00743	0.00085	10100
AX-147025260	0.22222	0.49196	0.00733	0.00087	10100
AX-147027685	0.77778	0.50664	0.00733	0.00080	10100
AX-147029084	0.00000	0.07268	0.01554	0.00121	10100
AX-147030208	0.81481	0.50874	0.00198	0.00040	10100
AX-147030874	0.11111	0.22991	0.03545	0.00229	10100
AX-147031472	0.18519	0.33054	0.04277	0.00204	10100
AX-147032045	0.22222	0.42488	0.01644	0.00115	10100
AX-147032668	0.14815	0.42488	0.00178	0.00038	10100
AX-147032831	0.07407	0.39133	0	0.00000	10100
AX-147032915	0.25926	0.48428	0.01772	0.00112	10100
AX-147036613	0.22222	0.42488	0.02059	0.00145	10100
AX-147036743	0.07407	0.20126	0.01881	0.00125	10100
AX-147037069	0.07407	0.20126	0.01782	0.00119	10100
AX-147037962	0.11111	0.37247	0.00109	0.00031	10100
AX-147039086	0.07407	0.20126	0.01861	0.00134	10100
AX-147040520	0.14815	0.49196	0	0.00000	10100
AX-147041142	0.22222	0.39133	0.03881	0.00182	10100
AX-147041568	0.11111	0.22991	0.03653	0.00178	10100
AX-147042296	0.00000	0.07268	0.01762	0.00122	10100
AX-147042815	0.70370	0.48428	0.02911	0.00163	10100
AX-147043068	0.14815	0.30748	0.02198	0.00134	10100
AX-147043932	0.00000	0.07268	0.01901	0.00114	10100
AX-147044090	0.03704	0.17121	0.00386	0.00054	10100
AX-147046572	0.07407	0.35220	0.00059	0.00024	10100
AX-147047124	0.22222	0.45283	0.01109	0.00101	10100
AX-147048385	0.00000	0.07268	0.02168	0.00144	10100
AX-147048771	0.00000	0.07268	0.02168	0.00172	10100
AX-147048840	0.85185	0.50664	0.0005	0.00022	10100
AX-147048905	0.22222	0.39133	0.04337	0.00189	10100
AX-147049015	0.25926	0.46471	0.03416	0.00154	10100
AX-147050060	0.11111	0.22991	0.04099	0.00179	10100
AX-147050923	0.11111	0.28302	0.00891	0.00095	10100
AX-147052926	0.92593	0.50943	0	0.00000	10100
AX-147052977	0.11111	0.22991	0.03297	0.00165	10100
AX-147053417	0.07407	0.20126	0.01802	0.00114	10100
AX-147053497	0.14815	0.35220	0.00822	0.00107	10100
AX-147053690	0.11111	0.48428	0	0.00000	10100
AX-147054185	0.11111	0.28302	0.00931	0.00085	10100
AX-147054295	0.88889	0.50874	0	0.00000	10100
AX-147054585	0.11111	0.33054	0.00337	0.00053	10100
AX-147057518	0.11111	0.43955	0.0003	0.00017	10100
AX-147057981	0.25926	0.46471	0.03139	0.00192	10100
AX-147060503	0.22222	0.42488	0.01802	0.00125	10100
AX-147061407	0.22222	0.42488	0.01624	0.00113	10100
AX-147062103	0.88889	0.50874	0	0.00000	10100
AX-147062955	0.25926	0.49825	0.02149	0.00150	10100
AX-147062962	0.11111	0.33054	0.00515	0.00064	10100
AX-147063110	0.18519	0.43955	0.00406	0.00060	10100
AX-147064684	0.07407	0.20126	0.01594	0.00117	10100
AX-147064934	0.14815	0.30748	0.01931	0.00126	10100
AX-147065214	0.00000	0.07268	0.01396	0.00131	10100
AX-147066419	0.14815	0.30748	0.01861	0.00137	10100
AX-147067357	0.00000	0.07268	0.02287	0.00145	10100
AX-147067361	0.11111	0.22991	0.03416	0.00150	10100
AX-147068679	0.18519	0.40881	0.00634	0.00081	10100
AX-147069444	0.00000	0.07268	0.01842	0.00151	10100
AX-147070267	0.14815	0.35220	0.00812	0.00080	10100
AX-147070975	0.14815	0.35220	0.00723	0.00090	10100
AX-147072714	0.92593	0.50943	0	0.00000	10100
AX-147073033	0.25926	0.46471	0.03545	0.00166	10100
AX-147073321	0.81481	0.50314	0.00099	0.00030	10100
AX-147073409	0.18519	0.37247	0.01673	0.00124	10100
AX-147075507	0.66667	0.47519	0.04416	0.00156	10100
AX-147075878	0.88889	0.50874	0	0.00000	10100
AX-147075895	0.14815	0.30748	0.01624	0.00130	10100
AX-147076831	0.14815	0.45283	0.00129	0.00033	10100
AX-147077332	0.11111	0.43955	0	0.00000	10100
AX-147077358	0.00000	0.07268	0.01911	0.00119	10100
AX-147078425	0.03704	0.17121	0.00604	0.00072	10100
AX-147079277	0.14815	0.30748	0.0197	0.00136	10100
AX-147079801	0.14815	0.35220	0.01069	0.00114	10100
AX-147080691	0.11111	0.22991	0.04079	0.00174	10100
AX-147080920	0.25926	0.48428	0.01653	0.00124	10100
AX-147082755	0.22222	0.50874	0.00713	0.00089	10100
AX-147083017	0.11111	0.22991	0.03911	0.00174	10100
AX-147083924	0.11111	0.28302	0.00703	0.00081	10100
AX-147084475	0.18519	0.33054	0.04723	0.00213	10100
AX-147085499	0.07407	0.25716	0.00356	0.00055	10100
AX-147085690	0.11111	0.22991	0.03822	0.00182	10100
AX-147086076	0.00000	0.07268	0.01554	0.00127	10100
AX-147086480	0.14815	0.30748	0.02257	0.00136	10100
AX-147086641	0.00000	0.07268	0.01881	0.00129	10100
AX-147088942	0.03704	0.10692	0.04663	0.00234	10100
AX-147088976	0.14815	0.42488	0.0005	0.00022	10100
AX-147089441	0.18519	0.37247	0.01822	0.00141	10100
AX-147089699	0.11111	0.28302	0.00772	0.00086	10100
AX-147089913	0.22222	0.45283	0.01109	0.00105	10100
AX-147092342	0.81481	0.50314	0.0003	0.00017	10100
AX-147092571	0.88889	0.50874	0.0002	0.00014	10100
AX-147092664	0.92593	0.50943	0	0.00000	10100
AX-147092821	0.00000	0.07268	0.0195	0.00126	10100
AX-147092966	0.77778	0.50664	0.00594	0.00076	10100
AX-147093097	0.25926	0.50664	0.01832	0.00124	10100
AX-147093149	0.00000	0.07268	0.0202	0.00136	10100
AX-147094838	0.00000	0.13976	0.0005	0.00022	10100
AX-147095438	0.11111	0.22991	0.03663	0.00175	10100
AX-147098875	0.00000	0.49196	0	0.00000	10100
AX-147099000	0.22222	0.45283	0.01178	0.00096	10100
AX-147099018	0.22222	0.39133	0.03673	0.00186	10100
AX-147099275	0.18519	0.37247	0.02129	0.00140	10100
AX-147100086	0.07407	0.20126	0.01861	0.00128	10100
AX-147100219	0.14815	0.30748	0.02535	0.00153	10100
AX-147101168	0.11111	0.22991	0.0398	0.00191	10100
AX-147101844	0.22222	0.39133	0.03277	0.00172	10100
AX-147101901	0.22222	0.50314	0.00257	0.00046	10100
AX-147102150	0.22222	0.39133	0.03673	0.00189	10100
AX-147103547	0.25926	0.49825	0.0197	0.00122	10100
AX-147104193	0.07407	0.20126	0.01733	0.00133	10100
AX-147105429	0.18519	0.50664	0.00218	0.00046	10100
AX-147106548	0.29630	0.50314	0.04495	0.00223	10100
AX-147108790	0.25926	0.46471	0.03475	0.00170	10100
AX-147109225	0.18519	0.43955	0.00446	0.00059	10100
AX-147109617	0.07407	0.20126	0.01545	0.00112	10100
AX-147109729	0.29630	0.49196	0.04673	0.00204	10100
AX-147109803	0.14815	0.30748	0.02366	0.00151	10100
AX-147110227	0.00000	0.07268	0.02307	0.00130	10100
AX-147110572	0.00000	0.07268	0.0203	0.00130	10100
AX-147111378	0.03704	0.10692	0.0498	0.00208	10100
AX-147111391	0.70370	0.48428	0.03673	0.00167	10100
AX-147112060	0.03704	0.17121	0.00594	0.00078	10100
AX-147112175	0.25926	0.46471	0.03713	0.00211	10100
AX-147112535	0.00000	0.07268	0.01584	0.00130	10100
AX-147112568	0.85185	0.50664	0.0003	0.00017	10100
AX-147113356	0.70370	0.48428	0.03495	0.00195	10100
AX-147113394	0.18519	0.40881	0.00733	0.00091	10100
AX-147113993	0.14815	0.30748	0.0197	0.00131	10100
AX-147114459	0.00000	0.07268	0.02079	0.00137	10100
AX-147116008	0.07407	0.35220	0	0.00000	10100
AX-147117261	0.22222	0.47519	0.0096	0.00090	10100
AX-147117352	0.22222	0.39133	0.04099	0.00183	10100
AX-147117488	0.03704	0.28302	0	0.00000	10100
AX-147117878	0.11111	0.22991	0.03752	0.00197	10100
AX-147118099	0.77778	0.49825	0.00287	0.00049	10100
AX-147118697	0.11111	0.22991	0.03129	0.00180	10100
AX-147119056	0.22222	0.45283	0.0097	0.00107	10100
AX-147119181	0.07407	0.20126	0.01733	0.00130	10100
AX-147119616	0.22222	0.45283	0.01485	0.00109	10100
AX-147121277	0.25926	0.46471	0.0298	0.00198	10100
AX-147121379	0.00000	0.07268	0.0205	0.00145	10100
AX-147121531	0.00000	0.07268	0.02386	0.00145	10100
AX-147122083	0.29630	0.49196	0.04921	0.00214	10100
AX-147122293	0.29630	0.49196	0.0495	0.00175	10100
AX-147122469	0.07407	0.20126	0.01238	0.00107	10100
AX-147122993	0.29630	0.50874	0.04792	0.00235	10100
AX-147123158	0.07407	0.30748	0.00069	0.00025	10100
AX-147123334	0.14815	0.30748	0.02475	0.00156	10100
AX-147124657	0.22222	0.39133	0.04188	0.00202	10100
AX-147124664	0.22222	0.50314	0.00564	0.00073	10100
AX-147125690	0.77778	0.49825	0.00733	0.00091	10100
AX-147126289	0.22222	0.45283	0.0104	0.00107	10100
AX-147127335	0.11111	0.40881	0.0002	0.00014	10100
AX-147128151	0.11111	0.22991	0.03812	0.00204	10100
AX-147128628	0.00000	0.13976	0.00059	0.00024	10100
AX-147129646	0.03704	0.28302	0.0003	0.00017	10100
AX-147130425	0.18519	0.37247	0.02069	0.00122	10100
AX-147131116	0.88889	0.50874	0.0001	0.00010	10100
AX-147131502	0.07407	0.20126	0.01465	0.00112	10100
AX-147132599	0.18519	0.37247	0.02149	0.00143	10100
AX-147132903	0.22222	0.39133	0.03495	0.00194	10100
AX-147133551	0.00000	0.07268	0.02089	0.00175	10100
AX-147133649	0.07407	0.49196	0	0.00000	10100
AX-147134848	0.18519	0.48428	0.00525	0.00080	10100
AX-147137494	0.00000	0.07268	0.01822	0.00126	10100
AX-147137547	0.88889	0.50874	0	0.00000	10100
AX-147137740	0.11111	0.28302	0.01059	0.00096	10100
AX-147138234	0.25926	0.49825	0.01931	0.00154	10100
AX-147138379	0.88889	0.50874	0	0.00000	10100
AX-147141906	0.77778	0.49825	0.00465	0.00070	10100
AX-147144420	0.88889	0.50874	0	0.00000	10100
AX-147144910	0.00000	0.07268	0.01723	0.00112	10100
AX-147146217	0.22222	0.47519	0.01327	0.00120	10100
AX-147146490	0.11111	0.28302	0.01307	0.00119	10100
AX-147146710	0.25926	0.50943	0.01535	0.00127	10100
AX-147147238	0.11111	0.22991	0.04099	0.00180	10100
AX-147149151	0.88889	0.50874	0	0.00000	10100
AX-147149724	0.88889	0.50874	0	0.00000	10100
AX-147149973	0.18519	0.33054	0.03832	0.00179	10100
AX-147150035	0.14815	0.35220	0.00713	0.00082	10100
AX-147150539	0.11111	0.22991	0.03446	0.00151	10100
AX-147152175	0.14815	0.30748	0.02198	0.00132	10100
AX-147153584	0.88889	0.50874	0	0.00000	10100
AX-147153784	0.18519	0.33054	0.04485	0.00192	10100
AX-147154474	0.25926	0.46471	0.03139	0.00151	10100
AX-147155212	0.00000	0.07268	0.02337	0.00145	10100
AX-147157554	0.00000	0.07268	0.01713	0.00140	10100
AX-147159953	0.00000	0.07268	0.01713	0.00111	10100
AX-147160264	0.00000	0.07268	0.01931	0.00159	10100
AX-147160970	0.07407	0.20126	0.01178	0.00102	10100
AX-147160976	0.22222	0.45283	0.01208	0.00106	10100
AX-147161263	0.07407	0.20126	0.01495	0.00135	10100
AX-147161769	0.18519	0.50664	0.00139	0.00037	10100
AX-147162004	0.11111	0.28302	0.00832	0.00083	10100
AX-147162121	0.07407	0.20126	0.01733	0.00105	10100
AX-147162773	0.11111	0.22991	0.03851	0.00228	10100
AX-147162877	0.25926	0.46471	0.03228	0.00173	10100
AX-147163222	0.22222	0.47519	0.00733	0.00080	10100
AX-147163871	0.92593	0.50943	0	0.00000	10100
AX-147166274	0.22222	0.49196	0.00327	0.00055	10100
AX-147166505	0.25926	0.46471	0.03099	0.00169	10100
AX-147166606	0.11111	0.43955	0.0004	0.00019	10100
AX-147166642	0.92593	0.50664	0	0.00000	10100
AX-147166720	0.00000	0.07268	0.01832	0.00130	10100
AX-147166928	0.00000	0.07268	0.01743	0.00131	10100
AX-147167529	0.11111	0.49825	0	0.00000	10100
AX-147168076	0.00000	0.07268	0.02198	0.00144	10100
AX-147168837	0.03704	0.28302	0.0005	0.00022	10100
AX-147169895	0.88889	0.50874	0	0.00000	10100
AX-147170090	0.22222	0.39133	0.03584	0.00191	10100
AX-147170580	0.88889	0.50874	0.0001	0.00010	10100
AX-147170848	0.22222	0.39133	0.0396	0.00159	10100
AX-147171999	0.22222	0.50314	0.00535	0.00089	10100
AX-147174038	0.88889	0.50874	0	0.00000	10100
AX-147175221	0.88889	0.50874	0	0.00000	10100
AX-147175819	0.92593	0.50943	0	0.00000	10100
AX-147176106	0.88889	0.50874	0.0004	0.00019	10100
AX-147176120	0.00000	0.07268	0.01574	0.00122	10100
AX-147176332	0.18519	0.50664	0.00079	0.00027	10100
AX-147176629	0.25926	0.46471	0.02693	0.00155	10100
AX-147176823	0.14815	0.30748	0.01931	0.00128	10100
AX-147177238	0.00000	0.07268	0.02426	0.00153	10100
AX-147177495	0.14815	0.30748	0.02109	0.00144	10100
AX-147178552	0.85185	0.50664	0.0005	0.00022	10100
AX-147179241	0.77778	0.49825	0.00337	0.00058	10100
AX-147179353	0.88889	0.50874	0	0.00000	10100
AX-147179870	0.92593	0.50943	0	0.00000	10100
AX-147179877	0.11111	0.37247	0.00139	0.00037	10100
AX-147180690	0.66667	0.45283	0.02178	0.00143	10100

## Sheet: HW Lepus timidus
Locus	Obs.Het.	Exp.Het.	P-value	s.d.	Steps done
AX-146982222	0.00000	0.24101	0.0002	0.00014	10100		===============================
AX-146986158	1.00000	0.51163	0	0.00000	10100		Hardy-Weinberg equilibrium : (Lepus timidus)
AX-146991037	0.18182	0.44397	0.01248	0.00106	10100		===============================
AX-146992892	0.09091	0.30444	0.00594	0.00070	10100
AX-146995715	0.04545	0.33298	0.0003	0.00017	10100		</data>
AX-147002164	0.13636	0.27378	0.04861	0.00197	10100		<Reference>Guo, S. and Thompson, E. 1992.</Reference>
AX-147005571	0.22727	0.42600	0.04218	0.00205	10100		<Reference>Levene H. (1949).</Reference>
AX-147006357	0.04545	0.20613	0.00812	0.00097	10100		<data>
AX-147013570	0.09091	0.24101	0.02525	0.00173	10100
AX-147014655	0.90909	0.50740	0.0002	0.00014	10100		Exact test using a Markov chain (for all Loci):
AX-147014925	0.00000	0.08879	0.02109	0.00137	10100		Forecasted chain length :10000
AX-147016237	1.00000	0.51163	0	0.00000	10100		Dememorization steps :1000
AX-147016611	0.81818	0.49471	0.00158	0.00039	10100
AX-147018870	0.18182	0.44397	0.01168	0.00100	10100		# loci not in HW equilibrium: 109
AX-147021552	0.13636	0.50211	0.00287	0.00055	10100
AX-147022860	0.86364	0.50211	0.00079	0.00027	10100
AX-147024025	0.13636	0.45983	0.00139	0.00037	10100
AX-147024826	0.22727	0.42600	0.04188	0.00206	10100
AX-147028320	0.90909	0.51163	0	0.00000	10100
AX-147029749	0.00000	0.08879	0.0205	0.00160	10100
AX-147030208	0.95455	0.51057	0	0.00000	10100
AX-147030845	0.18182	0.44397	0.01218	0.00123	10100
AX-147032490	0.00000	0.08879	0.02584	0.00148	10100
AX-147032831	0.00000	0.08879	0.02495	0.00160	10100
AX-147037202	0.68182	0.45983	0.04178	0.00205	10100
AX-147042815	1.00000	0.51163	0	0.00000	10100
AX-147042973	0.22727	0.42600	0.04842	0.00174	10100
AX-147043158	0.04545	0.20613	0.00703	0.00076	10100
AX-147045102	0.81818	0.50740	0.00584	0.00075	10100
AX-147048840	0.86364	0.51057	0.00208	0.00049	10100
AX-147052771	0.95455	0.51057	0	0.00000	10100
AX-147054295	0.95455	0.51057	0	0.00000	10100
AX-147054537	0.04545	0.20613	0.01109	0.00117	10100
AX-147055699	0.04545	0.27378	0.00208	0.00047	10100
AX-147056629	1.00000	0.51163	0	0.00000	10100
AX-147058372	0.04545	0.20613	0.00713	0.00077	10100
AX-147059495	0.86364	0.51057	0.00228	0.00059	10100
AX-147059944	0.90909	0.50740	0.0003	0.00017	10100
AX-147060788	0.00000	0.08879	0.02109	0.00126	10100
AX-147062103	1.00000	0.51163	0	0.00000	10100
AX-147063394	0.00000	0.08879	0.02337	0.00173	10100
AX-147063408	0.18182	0.50740	0.00396	0.00064	10100
AX-147066867	1.00000	0.51163	0	0.00000	10100
AX-147073321	1.00000	0.51163	0	0.00000	10100
AX-147075913	0.09091	0.30444	0.00465	0.00068	10100
AX-147077254	0.95455	0.51057	0	0.00000	10100
AX-147083132	0.90909	0.50740	0	0.00000	10100
AX-147083345	0.00000	0.08879	0.0197	0.00122	10100
AX-147086333	0.95455	0.51057	0	0.00000	10100
AX-147087067	1.00000	0.51163	0	0.00000	10100
AX-147087493	0.27273	0.50740	0.03881	0.00176	10100
AX-147088354	0.77273	0.51057	0.02624	0.00145	10100
AX-147088962	0.04545	0.20613	0.0097	0.00116	10100
AX-147089842	0.00000	0.08879	0.02782	0.00157	10100
AX-147092571	1.00000	0.51163	0	0.00000	10100
AX-147092664	0.90909	0.50740	0.00069	0.00025	10100
AX-147092966	0.72727	0.49471	0.03475	0.00177	10100
AX-147093118	0.09091	0.24101	0.02921	0.00163	10100
AX-147095516	0.18182	0.40592	0.01842	0.00120	10100
AX-147096438	0.13636	0.42600	0.00267	0.00052	10100
AX-147101299	0.22727	0.50211	0.00871	0.00086	10100
AX-147105436	0.00000	0.08879	0.02782	0.00163	10100
AX-147105459	0.09091	0.49471	0	0.00000	10100
AX-147111391	0.77273	0.48520	0.00673	0.00087	10100
AX-147113356	1.00000	0.51163	0	0.00000	10100
AX-147114106	0.04545	0.38372	0.0001	0.00010	10100
AX-147115942	1.00000	0.51163	0	0.00000	10100
AX-147118099	1.00000	0.51163	0	0.00000	10100
AX-147118161	0.00000	0.30444	0.0004	0.00019	10100
AX-147118690	0.09091	0.24101	0.02723	0.00152	10100
AX-147121531	0.18182	0.51163	0.00356	0.00057	10100
AX-147123523	0.09091	0.24101	0.02376	0.00147	10100
AX-147124569	0.09091	0.24101	0.0305	0.00151	10100
AX-147125892	0.09091	0.24101	0.02337	0.00152	10100
AX-147129066	0.86364	0.50211	0.00158	0.00036	10100
AX-147131116	1.00000	0.51163	0	0.00000	10100
AX-147132615	0.13636	0.33298	0.01386	0.00104	10100
AX-147135863	0.95455	0.51057	0	0.00000	10100
AX-147137547	1.00000	0.51163	0	0.00000	10100
AX-147137790	1.00000	0.51163	0	0.00000	10100
AX-147138379	1.00000	0.51163	0	0.00000	10100
AX-147141906	0.72727	0.47357	0.01703	0.00131	10100
AX-147142452	0.72727	0.47357	0.01594	0.00126	10100
AX-147143009	0.04545	0.20613	0.00792	0.00091	10100
AX-147144420	1.00000	0.51163	0	0.00000	10100
AX-147145689	0.95455	0.51057	0.0005	0.00022	10100
AX-147146179	1.00000	0.51163	0	0.00000	10100
AX-147149151	1.00000	0.51163	0	0.00000	10100
AX-147149616	0.09091	0.40592	0.00099	0.00030	10100
AX-147149724	1.00000	0.51163	0	0.00000	10100
AX-147150516	1.00000	0.51163	0	0.00000	10100
AX-147152323	1.00000	0.51163	0	0.00000	10100
AX-147153462	1.00000	0.51163	0	0.00000	10100
AX-147156181	0.68182	0.45983	0.04822	0.00210	10100
AX-147158857	0.90909	0.50740	0.0003	0.00017	10100
AX-147168293	0.09091	0.40592	0.00099	0.00033	10100
AX-147168837	0.00000	0.08879	0.02	0.00108	10100
AX-147169567	1.00000	0.51163	0	0.00000	10100
AX-147170580	1.00000	0.51163	0	0.00000	10100
AX-147171998	1.00000	0.51163	0	0.00000	10100
AX-147174038	1.00000	0.51163	0	0.00000	10100
AX-147175221	1.00000	0.51163	0	0.00000	10100
AX-147175819	0.95455	0.51057	0	0.00000	10100
AX-147176106	1.00000	0.51163	0	0.00000	10100
AX-147177966	1.00000	0.51163	0	0.00000	10100
AX-147178552	0.81818	0.50740	0.00683	0.00088	10100
AX-147179241	0.86364	0.50211	0.0004	0.00019	10100
AX-147179353	1.00000	0.51163	0	0.00000	10100
AX-147179870	0.95455	0.51057	0	0.00000	10100
