# Supplementary material for: Widespread introgression of mountain hare genes into Fennoscandian brown hare populations
Source: PLoS One. 2018 Jan 25;13(1):e0191790. doi: 10.1371/journal.pone.0191790 (PMC5784980; doi:10.1371/journal.pone.0191790)
Supplement: S4 File — (XLSX) [file pone.0191790.s004.xlsx]

## Sheet: Sheet1
NEWHYBRID analysis of hybridization classes, Prior & Theta = Jeffreys, 100000 BurnIn, 100000 sweeps
Posterior probablity values for hybrid classes
						Hybrids				Generations of backcross to L. europaeus					Generations of backcross to L. timidus
Sample ID	Species assignment	mtDNA haplotype	Species co-existence	Pure L. europaeus	Pure L. timidus	F1	F2	1	2	3	4	5	1	2	3	4	5
Fi_012	L. europaeus	L. europaeus	sympatry	0.02228	0	0	0	0	0	0.00021	0.01335	0.96415	0	0	0	0	0
Fi_064	L. europaeus	L. europaeus	sympatry	0.00909	0	0	0	0	0	7e-05	0.01227	0.97856	0	0	0	0	0
Fi_070	L. europaeus	L. europaeus	sympatry	0.00256	0	0	0	0	0	0.00193	0.03139	0.96412	0	0	0	0	0
Fi_075	L. europaeus	L. europaeus	sympatry	0.15503	0	0	0	0	0	0	0.00065	0.84432	0	0	0	0	0
Fi_229	L. europaeus	L. europaeus	sympatry	0.0217	0	0	0	0	0	0.00016	0.01228	0.96586	0	0	0	0	0
Fi_256	L. europaeus	L. europaeus	sympatry	0.05296	0	0	0	0	0	2e-05	0.00555	0.94148	0	0	0	0	0
Fi_363	L. europaeus	L. europaeus	sympatry	0.06178	0	0	0	0	0	0	0.00364	0.93458	0	0	0	0	0							14
Fi_401	L. europaeus	L. europaeus	sympatry	0.05574	0	0	0	0	0	1e-05	0.00499	0.93926	0	0	0	0	0							Pure_0	1	0	0	0
Fi_457	L. europaeus	L. europaeus	sympatry	0.04279	0	0	0	0	0	2e-05	0.00652	0.95067	0	0	0	0	0							Pure_1	0	0	0	1
Fi_472	L. europaeus	L. europaeus	sympatry	0.17255	0	0	0	0	0	0	0.00058	0.82687	0	0	0	0	0							F1	0	0.5	0.5	0
Fi_500	L. europaeus	L. europaeus	sympatry	0.02786	0	0	0	0	0	0.00011	0.011	0.96103	0	0	0	0	0							F2	0.25	0.25	0.25	0.25
Fi_564	L. europaeus	L. europaeus	sympatry	0.00542	0	0	0	0	0	0.00045	0.01975	0.97438	0	0	0	0	0							0_Bx1	0.5	0.25	0.25	0
Fi_566	L. europaeus	L. europaeus	sympatry	0.10074	0	0	0	0	0	0	0.00169	0.89757	0	0	0	0	0							0_Bx2	0.75	0.125	0.125	0
Fi_618	L. europaeus	L. europaeus	sympatry	0.05756	0	0	0	0	0	1e-05	0.00449	0.93795	0	0	0	0	0							0_Bx3	0.875	0.0625	0.0625	0
Fi_730	L. europaeus	L. europaeus	sympatry	0.10455	0	0	0	0	0	0	0.00242	0.89303	0	0	0	0	0							0_Bx4	0.9375	0.03125	0.03125	0
Fi_800	L. europaeus	L. europaeus	sympatry	0.12066	0	0	0	0	0	0	0.00144	0.8779	0	0	0	0	0							0_Bx5	0.96875	0.015625	0.015625	0
Swe_278	L. europaeus	L. europaeus	sympatry	0.00926	0	0	0	0	0	0.00018	0.01564	0.97492	0	0	0	0	0							1_Bx1	0	0.25	0.25	0.5
Swe_483	L. europaeus	L. europaeus	allopatry	0.03519	0	0	0	0	0	5e-05	0.00822	0.95654	0	0	0	0	0							1_Bx2	0	0.125	0.125	0.75
Swe_892	L. europaeus	L. europaeus	sympatry	0.00359	0	0	0	0	0	0.00041	0.02196	0.97404	0	0	0	0	0							1_Bx3	0	0.0625	0.0625	0.875
Swe_342	L. europaeus	L. europaeus	allopatry	0.01492	0	0	0	0	0	0.00015	0.01328	0.97164	0	0	0	0	0							1_Bx4	0	0.03125	0.03125	0.9375
Swe_763	L. europaeus	L. europaeus	allopatry	0.03632	0	0	0	0	0	1e-05	0.00507	0.95861	0	0	0	0	0							1_Bx5	0	0.015625	0.015625	0.96875
Swe_786	L. europaeus	L. europaeus	allopatry	0.00739	0	0	0	0	0	0.00061	0.0222	0.96979	0	0	0	0	0
Fi_561	L. europaeus	L. europaeus	sympatry	0.19061	0	0	0	0	0	0	0.00061	0.80878	0	0	0	0	0
Fi_006	L. europaeus	L. timidus	sympatry	0.01143	0	0	0	0	0	0.00057	0.01962	0.96838	0	0	0	0	0
Fi_766	L. europaeus	L. timidus	sympatry	0.11677	0	0	0	0	0	0	0.00207	0.88116	0	0	0	0	0
Swe_485	L. europaeus	L. timidus	sympatry	0.02846	0	0	0	0	0	6e-05	0.00916	0.96233	0	0	0	0	0
Fi_067	L. timidus	L. timidus	allopatry	0	0.99983	0	0	0	0	0	0	0	0	0	0	0	0.00017
Fi_578	L. timidus	L. timidus	allopatry	0	0.99983	0	0	0	0	0	0	0	0	0	0	0	0.00016
Fi_746	L. timidus	L. timidus	allopatry	0	0.99987	0	0	0	0	0	0	0	0	0	0	0	0.00013
Swe_127	L. timidus	L. timidus	allopatry	0	0.99994	0	0	0	0	0	0	0	0	0	0	0	6e-05
Swe_265	L. timidus	L. timidus	allopatry	0	0.99943	0	0	0	0	0	0	0	0	0	0	3e-05	0.00054
Fi_206	L. timidus	L. timidus	sympatry	0	0.99671	0	0	0	0	0	0	0	0	0	0	0.00045	0.00284
Fi_266	L. timidus	L. timidus	sympatry	0	0.99979	0	0	0	0	0	0	0	0	0	0	1e-05	0.0002
Fi_356	L. timidus	L. timidus	sympatry	0	0.99961	0	0	0	0	0	0	0	0	0	0	1e-05	0.00038
Fi_469	L. timidus	L. timidus	sympatry	0	0.99995	0	0	0	0	0	0	0	0	0	0	0	5e-05
Fi_470	L. timidus	L. timidus	sympatry	0	0.99971	0	0	0	0	0	0	0	0	0	0	1e-05	0.00028
Fi_546	L. timidus	L. timidus	sympatry	0	0.99995	0	0	0	0	0	0	0	0	0	0	0	5e-05
Fi_588	L. timidus	L. timidus	sympatry	0	0.99966	0	0	0	0	0	0	0	0	0	0	1e-05	0.00032
Fi_599	L. timidus	L. timidus	sympatry	0	0.9999	0	0	0	0	0	0	0	0	0	0	0	0.0001
Fi_644	L. timidus	L. timidus	sympatry	0	0.99994	0	0	0	0	0	0	0	0	0	0	0	6e-05
Swe_044	L. timidus	L. timidus	sympatry	0	0.99989	0	0	0	0	0	0	0	0	0	0	0	0.00011
Swe_069	L. timidus	L. timidus	sympatry	0	0.9999	0	0	0	0	0	0	0	0	0	0	0	0.0001
Fi_201	L. timidus	L. timidus	sympatry	0	0.99986	0	0	0	0	0	0	0	0	0	0	0	0.00014
Fi_402	L. timidus	L. timidus	sympatry	0	0.99991	0	0	0	0	0	0	0	0	0	0	0	9e-05
Fi_238	L. timidus	L. europaeus	sympatry	0	0.9999	0	0	0	0	0	0	0	0	0	0	0	0.0001
Fi_495	L. timidus	L. europaeus	sympatry	0	0.99912	0	0	0	0	0	0	0	0	0	0	5e-05	0.00083
Fi_828	L. timidus	L. europaeus	sympatry	0	0.99946	0	0	0	0	0	0	0	0	0	0	2e-05	0.00052
Swe_284	Hybrid	L. europaeus	sympatry	0	0	1	0	0	0	0	0	0	0	0	0	0	0
