# Supplementary material for: Widespread introgression of mountain hare genes into Fennoscandian brown hare populations
Source: PLoS One. 2018 Jan 25;13(1):e0191790. doi: 10.1371/journal.pone.0191790 (PMC5784980; doi:10.1371/journal.pone.0191790)
Supplement: S5 File — (XLSX) [file pone.0191790.s005.xlsx]

## Sheet: Sheet1
probeset_id species diagnostics	#485 europaeus with timidus mtDNA	#284 F1 Hybrid		#485 control	#284 F1 Hybrid
AX-9146982720	G/G	A/G		25	165	Number of heterozygous loci
AX-9146982784	T/T	T/C		0.13	0.86	Frequency of heterozygous loci
AX-9146983096	G/G	A/A
AX-9146984489	T/T	T/C
AX-9146985112	G/G	A/G
AX-9146986132	C/C	T/C
AX-9146986438	C/C	T/C
AX-9146993441	T/T	T/C
AX-9146994245	T/T	T/C
AX-9146995330	A/A	A/G
AX-9146996451	G/G	A/G
AX-9146997558	G/G	A/G
AX-9147000224	A/G	A/G
AX-9147000587	G/G	A/G
AX-9147000935	T/C	T/C
AX-9147001005	G/G	A/G
AX-9147002351	C/C	T/T
AX-9147002581	G/G	A/G
AX-9147002756	C/C	T/C
AX-9147003862	T/T	T/C
AX-9147004267	A/A	A/G
AX-9147004893	C/C	T/C
AX-9147005877	G/G	A/G
AX-9147007209	C/C	T/C
AX-9147007359	T/C	T/C
AX-9147007416	A/A	A/G
AX-9147007827	A/G	A/G
AX-9147008484	C/C	T/T
AX-9147008753	G/G	A/G
AX-9147008979	C/C	T/C
AX-9147010295	G/G	A/G
AX-9147010906	C/C	T/C
AX-9147014000	G/G	A/A
AX-9147015349	C/C	T/C
AX-9147015402	A/A	A/G
AX-9147015699	A/G	A/G
AX-9147016112	C/C	T/C
AX-9147016393	C/C	T/C
AX-9147016978	C/C	T/C
AX-9147017104	G/G	A/G
AX-9147020422	A/A	A/A
AX-9147022639	T/T	T/C
AX-9147022913	C/C	T/C
AX-9147023863	G/G	A/G
AX-9147025336	A/A	A/G
AX-9147026018	A/A	A/G
AX-9147026876	T/T	T/C
AX-9147028432	A/A	A/G
AX-9147029084	T/T	T/C
AX-9147030425	C/C	T/C
AX-9147030874	A/G	A/G
AX-9147032490	G/G	A/A
AX-9147032940	C/C	T/C
AX-9147035042	T/C	T/T
AX-9147036743	G/G	A/G
AX-9147039216	T/T	T/C
AX-9147041574	C/C	T/C
AX-9147041942	C/C	T/C
AX-9147042667	T/C	T/C
AX-9147043187	C/C	T/C
AX-9147043932	C/C	T/C
AX-9147048040	C/C	T/T
AX-9147049897	G/G	A/G
AX-9147051164	C/C	T/C
AX-9147051841	A/A	A/G
AX-9147052171	G/G	A/G
AX-9147053750	T/C	T/T
AX-9147053964	A/A	A/G
AX-9147054749	A/G	A/G
AX-9147054915	T/T	T/C
AX-9147055927	C/C	T/C
AX-9147056865	C/C	T/C
AX-9147057508	A/A	A/G
AX-9147059070	G/G	A/A
AX-9147059277	T/T	T/C
AX-9147059512	C/C	T/C
AX-9147060641	T/T	T/C
AX-9147060788	C/C	C/C
AX-9147061310	T/T	T/C
AX-9147062608	G/G	A/A
AX-9147062927	G/G	A/G
AX-9147063036	C/C	T/C
AX-9147063161	G/G	A/G
AX-9147063820	A/G	A/G
AX-9147064405	C/C	T/C
AX-9147064407	G/G	A/G
AX-9147064553	C/C	T/C
AX-9147066492	C/C	T/C
AX-9147067329	A/A	A/G
AX-9147067459	T/T	T/C
AX-9147068184	G/G	A/G
AX-9147069045	A/G	G/G
AX-9147069544	T/C	T/C
AX-9147070301	T/T	T/C
AX-9147070610	G/G	A/G
AX-9147070827	C/C	T/C
AX-9147071606	T/T	T/C
AX-9147073502	T/T	T/C
AX-9147074632	C/C	T/C
AX-9147074952	A/G	A/G
AX-9147076323	A/A	A/G
AX-9147078425	G/G	A/G
AX-9147078504	A/G	A/G
AX-9147078975	G/G	A/G
AX-9147081854	T/C	T/C
AX-9147083290	T/T	T/C
AX-9147083613	G/G	A/G
AX-9147084211	T/T	T/C
AX-9147085520	G/G	A/G
AX-9147087585	C/C	T/C
AX-9147089348	T/T	T/C
AX-9147092631	T/T	T/C
AX-9147094305	T/T	T/C
AX-9147094344	G/G	A/A
AX-9147094903	G/G	A/G
AX-9147098671	G/G	A/G
AX-9147098957	G/G	A/G
AX-9147099383	C/C	T/C
AX-9147100571	A/A	A/G
AX-9147100944	T/T	T/C
AX-9147101168	A/A	G/G
AX-9147102483	A/G	A/A
AX-9147102666	G/G	A/G
AX-9147102994	G/G	A/G
AX-9147103590	G/G	A/G
AX-9147104193	C/C	T/C
AX-9147105232	C/C	T/C
AX-9147105298	A/A	A/G
AX-9147106382	C/C	T/C
AX-9147106704	C/C	T/T
AX-9147106875	T/T	T/C
AX-9147108577	T/T	T/C
AX-9147111878	G/G	A/G
AX-9147112003	G/G	A/G
AX-9147112491	G/G	A/G
AX-9147113106	A/A	A/G
AX-9147113559	T/T	T/C
AX-9147113998	C/C	T/C
AX-9147114150	G/G	A/G
AX-9147114364	A/A	A/G
AX-9147115436	T/C	T/C
AX-9147116603	C/C	T/C
AX-9147116866	A/A	A/G
AX-9147117966	C/C	C/C
AX-9147119802	G/G	A/G
AX-9147122280	A/A	A/G
AX-9147127344	C/C	T/C
AX-9147128967	G/G	A/G
AX-9147129158	C/C	T/C
AX-9147129192	G/G	G/G
AX-9147130033	G/G	A/G
AX-9147130045	A/G	G/G
AX-9147132545	G/G	A/G
AX-9147132882	T/T	T/C
AX-9147134681	G/G	A/A
AX-9147134732	G/G	A/G
AX-9147134751	C/C	T/C
AX-9147135382	C/C	T/T
AX-9147136060	G/G	A/A
AX-9147138915	G/G	A/G
AX-9147139795	C/C	T/C
AX-9147139951	G/G	A/G
AX-9147141439	T/T	T/C
AX-9147141458	T/C	T/C
AX-9147143153	G/G	A/G
AX-9147145196	G/G	A/G
AX-9147145717	C/C	T/C
AX-9147146199	A/G	A/G
AX-9147146490	C/C	T/T
AX-9147146662	G/G	A/G
AX-9147147679	A/G	A/G
AX-9147148569	A/A	A/G
AX-9147150588	A/A	A/G
AX-9147151471	T/T	C/C
AX-9147151946	C/C	T/C
AX-9147153829	T/T	T/C
AX-9147153997	A/G	A/G
AX-9147154831	G/G	A/G
AX-9147155258	G/G	A/A
AX-9147156251	G/G	A/G
AX-9147161344	G/G	A/G
AX-9147162004	G/G	A/G
AX-9147162137	C/C	T/T
AX-9147162883	A/A	A/G
AX-9147162899	C/C	T/C
AX-9147162971	G/G	A/G
AX-9147167238	A/A	A/G
AX-9147168722	A/G	A/G
AX-9147170960	A/G	A/G
AX-9147173368	A/A	A/G
AX-9147179707	C/C	T/C
AX-9147181584	G/G	A/G
